# Supplementary material for: Peroxisomal biogenesis is genetically and biochemically linked to carbohydrate metabolism in Drosophila and mouse
Source: PLoS Genet. 2017 Jun 22;13(6):e1006825. doi: 10.1371/journal.pgen.1006825 (PMC5480855; doi:10.1371/journal.pgen.1006825)
Supplement: S2 Table — Metabolite Heat Map a heat map comprised of ratios of analytes is shown for 347 individual metabolites. Columns include Pathway sort order, Super pathway, Sub pathway, Biochemical Name, Human Metabolome Database (HMDB) identifier, each genotype ratio, mutant/control or mutant to rescue is shown with indicators for significantly altered analytes, analytes narrowly missing statistical cutoffs with color codes for increased or decreased as indicated. (XLSX) [file pgen.1006825.s015.xlsx]

## Sheet: Sheet1
			0.55	Green: indicates significant difference (p≤0.05) between the groups shown, metabolite ratio of < 1.00
			0.76	Light Green: narrowly missed statistical cutoff for significance 0.05<p<0.10, metabolite ratio of < 1.00
			1.71	Red: indicates significant difference (p≤0.05) between the groups shown; metabolite ratio of ≥ 1.00
			1.32	Light Red: narrowly missed statistical cutoff for significance 0.05<p<0.10, metabolite ratio of ≥ 1.00
			1.2	Non-colored text and cell: mean values are not significantly different for that comparison
Biochemical Name	HMDB		Pex22	Pex21	Pex21	Pex22	Pex21	Pex161	Pex16EY	Pex16EY	Pex161	Pex16EY
		X	pex2 Ctrl	pex2 Ctrl	Pex22	pex22 Rescue	pex21 Rescue	pex16 Ctrl	pex16 Ctrl	Pex161	Pex161 Rescue	Pex16EY Rescue
glycine	HMDB00123		1.05	1.04	0.99	1.05	0.88	1.22	1.28	1.05	1.14	1.27
sarcosine (N-Methylglycine)	HMDB00271		0.54	0.6	1.12	0.86	0.59	2.04	1.02	0.5	1.04	0.73
serine	HMDB00187		0.92	1.01	1.1	0.85	0.88	1.23	1.18	0.96	1	1.2
N-acetylserine	HMDB02931		0.96	1.18	1.23	0.94	1.02	1.14	1	0.87	1.21	1.08
beta-hydroxypyruvate	HMDB01352		1.22	1.41	1.16	1.21	1.1	1.09	1.06	0.97	1.01	0.92
threonine	HMDB00167		1.07	1.45	1.35	1.01	1.28	0.93	1.08	1.17	0.88	0.92
homoserine	HMDB00719		0.74	1.03	1.4	0.78	0.78	0.83	1.17	1.41	0.84	1
alanine	HMDB00161		1.06	1.08	1.02	1.06	0.94	1.14	1.13	1	1.08	1.18
asparagine	HMDB00168		0.94	1.15	1.22	0.8	0.81	1.22	1.18	0.97	1.09	1.15
N-acetylaspartate (NAA)	HMDB00812		0.8	0.87	1.09	0.88	1.07	1.89	1.2	0.64	0.81	0.96
N-methylalanine	HMDB01906		1.43	1.54	1.07	1.28	1.22	1.16	1.11	0.96	0.84	0.75
glutamate	HMDB00148		1.07	0.97	0.91	0.94	0.97	1.27	1.08	0.85	1.09	1.18
glutamine	HMDB00641		1.04	1.33	1.29	1.12	1.1	1.13	1.44	1.27	1.05	1.15
N-acetylglutamate	HMDB01138		0.87	0.92	1.06	0.96	1	1.21	1.07	0.89	1.04	1.16
gamma-aminobutyrate (GABA)	HMDB00112		0.68	0.88	1.29	0.9	0.9	0.83	0.82	0.99	0.95	0.94
histidine	HMDB00177		1.6	1.36	0.85	1.27	1.14	1.39	1.32	0.94	1.31	1.48
1-methylhistidine	HMDB00001		1.23	1.29	1.05	1.18	1.1	1.03	1.18	1.14	1.2	1.35
histamine	HMDB00870		0.83	0.9	1.08	1.01	0.91	1.07	1.1	1.03	0.95	1.08
lysine	HMDB00182		1.15	1.13	0.98	1.01	0.98	1.21	0.99	0.82	1.06	1.01
N2-acetyllysine	HMDB00446		2.24	2	0.89	2.06	2.23	1.74	1.16	0.67	1.74	1.33
N6-acetyllysine	HMDB00206		1.21	1.09	0.9	0.95	0.91	1.21	1.07	0.89	0.87	0.95
pipecolate	HMDB00070		1.38	1.26	0.92	1.21	1	1.16	1.11	0.95	0.8	0.86
phenylalanine	HMDB00159		0.97	0.91	0.93	0.9	0.85	1.19	1.02	0.86	1.07	1.05
tyrosine	HMDB00158		0.96	0.91	0.94	0.55	0.65	1.03	0.67	0.65	1.3	1.31
5-hydroxymethyl-2-furoic acid	HMDB02432		3.34	3.77	1.13	3.48	3.92	1.97	1.42	0.72	1.45	0.76
tryptophan	HMDB00929		1.1	1.12	1.02	1.02	0.99	1.14	0.98	0.86	1.13	1.15
kynurenine	HMDB00684		2.93	2.22	0.76	2.02	2.05	2.17	1.44	0.66	2.48	1.49
kynurenate	HMDB00715		3.69	3.74	1.01	2.7	3.08	2.93	1.27	0.43	2.05	1.07
3-hydroxykynurenine	HMDB00732		0.61	0.73	1.2	0.32	0.45	0.53	0.51	0.96	0.95	0.65
xanthurenate	HMDB00881		1.47	1.98	1.35	0.29	0.34	1.26	2.05	1.63	0.61	0.48
N-acetylserotonin	HMDB01238		1.16	1.33	1.15	1.1	1.16	1.15	1.07	0.93	1.55	1.46
leucine	HMDB00687		0.96	0.95	0.98	0.89	0.86	1.1	1	0.91	0.97	1.08
4-methyl-2-oxopentanoate	HMDB00695		1.19	0.97	0.82	0.68	0.65	1.22	1.08	0.89	0.92	1.08
isoleucine	HMDB00172		1	0.99	0.99	0.89	0.89	1.05	0.99	0.94	0.93	1.08
3-methyl-2-oxovalerate	HMDB03736		1.1	0.92	0.83	0.8	0.71	1.11	1.02	0.92	0.93	1.12
valine	HMDB00883		1.04	1.04	1	0.92	0.96	1.09	0.93	0.86	0.98	1.03
3-methyl-2-oxobutyrate	HMDB00019		1.12	0.84	0.75	1	0.64	0.95	0.92	0.96	1.05	1.23
isobutyrylcarnitine	HMDB00736		0.57	0.47	0.82	0.49	0.54	0.68	0.72	1.05	0.52	0.71
3-hydroxyisobutyrate	HMDB00336		1.28	1.25	0.98	1.21	0.99	1.3	1.15	0.89	0.81	0.72
methionine	HMDB00696		0.95	0.88	0.93	0.72	0.72	1.02	0.84	0.83	0.91	0.97
N-acetylmethionine	HMDB11745		0.6	0.74	1.22	0.87	0.93	0.96	0.87	0.91	1.35	1.18
methionine sulfoxide	HMDB02005		1.52	1.46	0.96	1.32	1.49	1.27	1.03	0.81	1.45	1.16
S-adenosylhomocysteine (SAH)	HMDB00939		1.12	1.21	1.08	1.01	1.12	1.36	0.98	0.72	1.09	1.06
homocysteine	HMDB00742		1.68	1.93	1.15	1.28	1.66	1.4	1.16	0.83	1.76	1.52
cystathionine	HMDB00099		0.94	1.22	1.29	1.01	1.08	1.5	1.33	0.89	1.36	1.32
2-aminobutyrate	HMDB00650		1.18	1.19	1.01	1.1	1.14	1.83	1.2	0.66	1.11	0.92
cysteine	HMDB00574		0.29	0.56	1.93	0.63	0.9	0.75	1.18	1.57	2.15	1.05
cystine	HMDB00192		0.66	0.81	1.24	0.83	0.72	0.94	1.29	1.38	1.03	1.17
taurine	HMDB00251		1.06	1.16	1.09	0.93	1.03	1.42	1.06	0.74	1.05	0.98
arginine	HMDB00517		1.1	1.08	0.98	1.03	0.97	1.15	1.07	0.92	1.06	1.07
urea	HMDB00294		18.88	15.05	0.8	11.74	12.33	8.35	2.88	0.34	6.51	1.67
ornithine	HMDB03374		2.02	1.62	0.8	1.11	1.39	1.22	1.49	1.22	1.07	1.04
proline	HMDB00162		1.02	0.88	0.86	1.01	0.95	1.36	1.39	1.02	1.1	1.12
dimethylarginine (SDMA + ADMA)	HMDB01539		1.28	1.36	1.06	0.97	1.21	1.29	1.04	0.81	1.25	1.32
N-acetylarginine	HMDB04620		3.35	2.24	0.67	3.07	2.42	1.49	0.81	0.55	3.82	2.24
trans-4-hydroxyproline	HMDB00725		1.18	2.13	1.8	0.7	0.82	1.1	1.36	1.23	1.06	1.24
pro-hydroxy-pro	HMDB06695		1.5	1.54	1.03	1.3	1.25	1.13	1.08	0.95	1.03	1.32
putrescine	HMDB01414		2.5	2.07	0.83	1.62	1.41	1.86	1.26	0.68	1.68	1.18
spermidine	HMDB01257		0.98	0.88	0.9	0.99	0.87	0.86	0.83	0.97	0.78	0.85
5-methylthioadenosine (MTA)	HMDB01173		1.11	1	0.9	0.98	0.91	1.16	0.79	0.69	1	0.8
4-guanidinobutanoate	HMDB03464		3.32	3.52	1.06	1.4	2.11	1.15	1.26	1.1	1.11	1.08
5-oxoproline	HMDB00267		1.06	1.28	1.21	1.27	1.27	1.11	1.07	0.97	1.3	1.38
gamma-glutamylalanine			1.08	1.22	1.13	1.05	1.09	1.4	1.47	1.06	1.08	1.14
gamma-glutamylcysteine	HMDB01049		1	1.33	1.33	1.45	1.4	1.45	1.54	1.06	1.76	1.49
gamma-glutamylglutamate	HMDB11737		1.15	0.97	0.84	1.08	0.93	1.09	1.19	1.09	0.94	1.31
gamma-glutamylglutamine	HMDB11738		0.65	1.09	1.68	0.64	1.04	1.31	1.97	1.51	0.71	0.94
gamma-glutamylisoleucine*	HMDB11170		0.94	1.07	1.14	0.94	1.09	1.13	1.01	0.9	1	1.29
gamma-glutamylleucine	HMDB11171		1.22	1.29	1.06	1.05	1.1	1.24	1.04	0.84	1.2	1.41
gamma-glutamylmethionine			0.94	0.87	0.93	0.64	0.68	1.27	1.12	0.88	0.8	0.79
gamma-glutamylphenylalanine	HMDB00594		0.99	1.16	1.17	0.91	0.97	1.05	0.9	0.86	0.95	1.13
gamma-glutamylthreonine*			1.33	1.62	1.21	1.12	1.41	0.91	1.28	1.4	0.74	1.08
gamma-glutamylvaline	HMDB11172		0.82	0.97	1.18	0.68	0.87	0.92	0.72	0.78	0.85	0.84
alanylalanine	HMDB28680		1.23	1.65	1.34	0.91	1.17	1.02	1.2	1.18	0.87	1.88
alanylleucine			0.73	0.69	0.95	0.66	0.8	0.84	0.88	1.05	0.8	0.9
alanylphenylalanine			0.51	0.72	1.4	0.45	0.69	0.94	1.13	1.21	0.87	0.97
alanylvaline			0.73	0.69	0.95	0.79	0.8	0.87	1.22	1.4	0.88	1.19
asparagylisoleucine			1.12	0.77	0.68	0.82	0.61	0.8	0.99	1.24	0.71	0.96
asparagylleucine			0.63	0.57	0.9	0.74	0.7	0.86	1.05	1.22	0.75	1.09
asparagylvaline			0.76	0.8	1.06	0.69	0.84	0.9	1.02	1.14	0.73	1.18
glutamine-leucine			0.68	0.79	1.17	0.57	0.74	0.88	1.11	1.25	0.66	1.05
glycylisoleucine			0.6	0.57	0.94	0.69	0.55	0.79	1.09	1.37	0.68	0.83
glycylleucine	HMDB00759		0.76	0.75	0.99	0.73	0.73	1.04	1.25	1.2	0.89	0.94
glycylphenylalanine	HMDB28848		0.79	0.8	1.01	0.86	0.81	1.1	1.09	0.99	0.88	1.07
glycylproline	HMDB00721		0.86	0.72	0.84	0.77	0.68	0.99	1	1.02	0.73	0.86
glycyltryptophan			0.53	0.58	1.1	0.7	0.72	0.82	0.92	1.11	0.67	0.82
glycylvaline	HMDB28854		0.63	0.65	1.03	0.64	0.65	0.81	0.96	1.19	0.8	0.91
histidylisoleucine			0.97	0.85	0.88	0.98	0.9	1.09	0.74	0.68	1.13	1
histidylleucine			0.74	0.74	0.99	0.81	0.87	1.04	1.02	0.98	0.79	1.24
isoleucylaspartate			0.84	0.81	0.96	0.71	0.73	1.04	1	0.96	0.88	1.26
isoleucylglycine			0.97	0.9	0.93	0.81	0.8	1.04	1.07	1.03	1	0.98
leucylaspartate			0.65	0.67	1.03	0.74	0.7	0.81	1.16	1.43	0.74	1.33
leucylglycine			0.77	0.72	0.94	0.73	0.63	0.72	1.07	1.5	0.99	1.26
phenylalanylarginine			0.76	0.84	1.1	0.86	1.02	0.97	1	1.03	1.07	1.16
phenylalanylaspartate			0.92	0.95	1.03	0.76	0.95	1.22	1.16	0.95	0.81	0.95
phenylalanylglutamate			0.52	0.57	1.1	0.55	0.69	0.83	0.98	1.19	0.73	0.82
prolylglutamate			0.92	1	1.08	0.95	1.09	1.19	1.42	1.19	1.22	1.39
prolylglutamine			0.95	0.89	0.94	0.92	0.83	1.3	1.44	1.11	1.1	1.19
prolylglycine			1.2	1.17	0.98	1.29	1.06	1.5	1.08	0.72	1.38	1.07
prolylphenylalanine			0.56	0.56	1	0.55	0.51	0.99	1.26	1.28	0.74	0.88
prolyltryptophan			0.68	0.65	0.96	0.84	0.78	1.01	1.2	1.19	0.96	1.19
serylisoleucine*			0.86	0.91	1.06	0.59	0.79	1.31	1.2	0.91	1.08	1.32
serylleucine			0.81	0.88	1.09	0.59	0.73	1.15	1.02	0.88	1.37	0.96
threonylleucine			0.88	0.74	0.84	0.79	0.64	1.01	1.19	1.18	0.82	0.94
pro-pro-pro			1.14	1.17	1.03	0.87	0.96	1.31	1.17	0.9	0.97	1.09
glucose	HMDB00122		1.11	1.3	1.17	1.12	1.06	1.06	1.05	0.99	1.14	1.08
glucose-6-phosphate (G6P)	HMDB01401		0.34	0.68	1.99	0.33	0.43	0.29	0.61	2.08	0.27	0.38
Isobar: fructose 1,6-diphosphate, glucose 1,6-diphosphate, myo-inositol 1,4 or 1,3-diphosphate			0.7	0.64	0.91	0.79	0.69	0.98	0.82	0.84	0.85	0.84
3-phosphoglycerate	HMDB00807		0.88	1.07	1.22	0.66	0.71	0.58	0.82	1.41	0.57	0.98
pyruvate	HMDB00243		3.23	3.26	1.01	0.81	0.45	1.13	1.41	1.24	0.58	0.54
lactate	HMDB00190		0.9	1.01	1.11	1.37	1.14	1.06	1.23	1.17	1.41	1.37
glycerate	HMDB00139		1.01	1.13	1.12	0.91	0.73	0.81	1.05	1.3	0.64	0.99
ribose 5-phosphate	HMDB00618		0.73	0.81	1.11	0.48	0.51	0.92	1.35	1.47	0.57	0.64
sedoheptulose-7-phosphate	HMDB01068		0.46	0.66	1.42	0.38	0.41	0.46	0.88	1.94	0.36	0.63
ribulose/xylulose 5-phosphate			0.7	0.75	1.07	0.47	0.49	0.58	0.89	1.54	0.41	0.75
ribulose	HMDB00621		3.67	2.8	0.76	2.15	2.01	4.43	2.63	0.59	2.26	2.66
ribose	HMDB00283		0.66	0.57	0.86	0.77	0.52	0.65	0.81	1.24	0.62	1.05
ribitol	HMDB00508		1.34	1.08	0.81	1.43	1.08	1.2	0.97	0.8	1.26	1.34
xylulose	HMDB00654		1.14	1.01	0.89	0.89	0.69	1.86	1.33	0.71	0.96	0.89
xylonate	HMDB60256		1.3	1.43	1.1	1.31	1.29	1.24	1.11	0.89	0.98	1.06
xylitol	HMDB02917		0.85	0.87	1.02	0.87	0.82	1.29	1.17	0.91	1.21	1.18
threitol	HMDB04136		2	1.58	0.79	2.43	1.61	1.76	1.43	0.81	1.21	1.15
arabitol	HMDB01851		1.62	1.63	1	1.84	1.94	1.5	1.42	0.95	1.18	1.18
maltohexaose	HMDB12253		0.07	0.07	1	0.38	0.14	0.15	0.15	1	1	1
maltopentaose	HMDB12254		0	0	1	0.01	0	0.01	0.01	1.44	0.08	0.04
maltotetraose	HMDB01296		0.15	0.15	1.04	0.2	0.15	0.19	0.2	1.03	0.32	0.2
maltotriose	HMDB01262		0.18	0.26	1.46	0.19	0.21	0.25	0.37	1.46	0.25	0.29
maltose	HMDB00163		0.72	0.92	1.29	0.61	0.64	0.66	1.05	1.59	0.52	0.73
isomaltose	HMDB02923		1.19	1.42	1.19	1.13	1.17	1.1	0.97	0.88	1.25	1.12
fructose	HMDB00660		1.78	2.12	1.19	1.75	2.25	1.66	1.63	0.98	0.96	0.96
sorbose	HMDB01266		2.13	1.37	0.64	1.84	1.26	2.2	1.44	0.66	1.26	0.83
sorbitol	HMDB00247		0.98	1.36	1.39	1.23	1.47	0.93	1.02	1.11	1.41	1.34
mannose	HMDB00169		0.87	1	1.15	0.93	0.81	1.02	1.12	1.09	0.73	0.74
mannose-6-phosphate	HMDB01078		0.35	0.67	1.92	0.35	0.45	0.33	0.64	1.93	0.29	0.4
mannitol	HMDB00765		4.71	3.06	0.65	4.28	3.11	3.23	1.58	0.49	2.27	1.28
tagatose			1.83	2.08	1.14	1.33	1.18	1.54	1.55	1.01	1.29	1.33
N-acetylglucosamine	HMDB00215		1.57	1.58	1	1.87	1.55	1.57	1.28	0.81	1.51	1.49
erythronate*	HMDB00613		1.83	1.9	1.04	1.74	1.79	1.39	1.31	0.94	1.06	1.02
citrate	HMDB00094		2.02	2.39	1.18	0.93	1.1	1.04	1.14	1.1	1	1.21
alpha-ketoglutarate	HMDB00208		3.27	2.47	0.75	0.95	0.41	0.89	1.17	1.3	0.48	0.75
succinate	HMDB00254		0.85	0.98	1.16	0.9	0.95	1.09	1.25	1.15	0.99	1.19
fumarate	HMDB00134		0.73	0.81	1.1	0.93	0.91	0.74	0.83	1.12	0.73	1
malate	HMDB00156		0.62	0.85	1.36	1.03	1.07	0.73	0.85	1.17	0.83	1.15
2-methylcitrate	HMDB00379		1.83	2.05	1.12	1.43	1.45	1.48	1.49	1.01	1.8	1.67
pyrophosphate (PPi)	HMDB00250		2.27	2.35	1.04	1.2	1.55	1.2	0.8	0.66	1.3	1.48
phosphate	HMDB01429		1.11	1.14	1.03	1.1	1.04	1.16	1.1	0.95	1.12	1.2
caprate (10:0)	HMDB00511		0.58	0.65	1.13	0.69	0.65	0.8	0.85	1.07	0.81	1.16
undecanoate (11:0)	HMDB00947		0.34	0.34	0.99	0.38	0.33	0.47	0.51	1.09	0.34	0.46
laurate (12:0)	HMDB00638		0.36	0.39	1.08	0.37	0.34	0.48	0.67	1.39	0.36	0.66
5-dodecenoate (12:1n7)	HMDB00529		0.32	0.35	1.11	0.34	0.33	0.54	0.63	1.18	0.4	0.68
myristate (14:0)	HMDB00806		1.12	1.36	1.21	0.95	0.96	0.94	1.03	1.09	1.21	1.07
myristoleate (14:1n5)	HMDB02000		0.26	0.29	1.12	0.23	0.24	0.35	0.56	1.57	0.28	0.56
pentadecanoate (15:0)	HMDB00826		0.68	0.71	1.04	0.69	0.63	0.96	1.24	1.3	0.7	0.98
palmitate (16:0)	HMDB00220		1.32	1.59	1.21	1.17	1.08	1.09	1.26	1.16	1.34	1.21
palmitoleate (16:1n7)	HMDB03229		0.96	1.12	1.17	0.9	0.85	0.97	1.06	1.09	1.21	1.07
margarate (17:0)	HMDB02259		1.17	1.57	1.34	1.03	1.01	1.04	1.36	1.32	1.39	1.2
10-heptadecenoate (17:1n7)			0.96	1.24	1.29	1.11	0.95	1.14	1.49	1.31	1.46	1.49
stearate (18:0)	HMDB00827		1.32	1.6	1.21	1.14	0.97	1.02	1.26	1.24	1.47	1.31
oleate (18:1n9)	HMDB00207		0.66	0.66	1	0.74	0.67	0.86	0.85	0.98	0.85	1.03
nonadecanoate (19:0)	HMDB00772		0.34	0.43	1.26	0.32	0.27	0.34	0.76	2.22	0.45	0.84
10-nonadecenoate (19:1n9)	HMDB13622		1.32	1.62	1.23	1.53	1.13	1.42	1.92	1.35	2.1	1.86
arachidate (20:0)	HMDB02212		2.29	2.61	1.14	1.78	1.39	1.5	1.7	1.13	2.48	1.85
eicosenoate (20:1n9 or 11)			1.6	1.89	1.18	1.53	1.19	1.58	1.64	1.03	2.55	1.86
erucate (22:1n9)	HMDB02068		2.38	2.88	1.21	2.34	1.9	2.05	2.14	1.04	3.85	2.42
stearidonate (18:4n3)	HMDB06547		3.15	3.14	0.99	2.27	2.18	2.59	2.37	0.91	2.99	2.18
linoleate (18:2n6)	HMDB00673		1.05	1.22	1.16	1.01	0.92	1.06	1.09	1.03	1.43	1.2
linolenate [alpha or gamma; (18:3n3 or 6)]			1.2	1.34	1.12	1.14	1.05	1.24	1.2	0.96	1.51	1.28
dihomo-linoleate (20:2n6)	HMDB05060		0.83	1.14	1.37	0.87	0.75	0.84	1	1.19	1.49	1.17
15-methylpalmitate			1.2	1.37	1.14	1.14	0.88	1.63	1.87	1.15	1.7	1.85
isopalmitic acid			2.66	2.67	1	2.4	2.29	3.14	2.98	0.95	2.47	2.84
17-methylstearate			6.36	8.09	1.27	4.6	3.46	5.28	7.24	1.37	8.65	5.64
2-hydroxyglutarate	HMDB00606		0.75	0.74	0.98	1.2	1.16	0.97	0.96	0.99	1.53	1.48
4-hydroxy-2-oxoglutaric acid	HMDB02070		3.28	2.74	0.84	0.76	0.5	1.22	1.17	0.95	0.67	0.82
suberate (octanedioate)	HMDB00893		11.3	8.61	0.76	8.6	7.11	4.44	3.65	0.82	4.79	3.45
sebacate (decanedioate)	HMDB00792		9.19	6.54	0.71	7.7	5.26	3.4	2.2	0.65	4.41	2.96
dodecanedioate	HMDB00623		1.31	0.98	0.75	1.03	0.93	1.27	1.55	1.22	1.19	1.74
tetradecanedioate	HMDB00872		7.1	5.15	0.73	4.73	5.09	4.03	4.1	1.02	3.7	4.55
hexadecanedioate	HMDB00672		14.04	10.51	0.75	11.19	11.58	8.86	8.8	0.99	7.5	7.58
octadecanedioate	HMDB00782		3.1	2.72	0.88	3.24	2.34	3.54	2.52	0.71	3.47	2.33
eicosanodioate			7.22	5.4	0.75	6.65	5.08	8.82	4.99	0.57	6.05	3.8
linoleate, methyl ester			0.45	0.42	0.93	0.63	0.44	0.87	0.77	0.89	0.76	1.02
2-aminooctanoate	HMDB00991		2.12	1.58	0.74	2.34	1.78	2.25	1.47	0.65	1.1	0.88
1-octadecanol	HMDB02350		1.63	1.48	0.91	1.41	1.21	2	1.45	0.72	1.39	1.5
arachidyl alcohol			1.81	1.65	0.91	1.69	1.4	1.87	1.35	0.72	1.39	1.69
malonate (propanedioate)	HMDB00691		0.79	0.75	0.94	1.11	1.21	1.06	0.92	0.87	1.64	1.32
acetyl CoA	HMDB01206		0.96	1.04	1.08	0.88	1.01	0.9	0.81	0.9	1.41	1.02
propionylcarnitine	HMDB00824		1.18	1.27	1.07	0.82	1.1	1.17	1.45	1.24	0.64	0.71
acetylcarnitine	HMDB00201		0.71	0.72	1.01	0.73	0.75	0.83	0.83	1	0.96	0.99
myristoylcarnitine	HMDB05066		0.05	0.01	0.23	0.12	0.03	0.19	0.33	1.72	0.12	0.22
palmitoylcarnitine	HMDB00222		0.19	0.05	0.26	0.57	0.09	0.15	0.47	3.16	0.12	0.38
stearoylcarnitine	HMDB00848		0.36	0.22	0.6	0.64	0.26	0.3	0.6	2.04	0.26	0.64
oleoylcarnitine	HMDB05065		0.27	0.06	0.21	0.8	0.11	0.13	0.53	4.06	0.13	0.55
deoxycarnitine	HMDB01161		0.82	0.93	1.13	0.65	0.73	1.06	0.97	0.91	0.87	0.89
carnitine	HMDB00062		1.01	0.88	0.87	0.99	0.88	1.05	1.1	1.05	0.95	1.17
3-dehydrocarnitine*	HMDB12154		0.42	0.39	0.93	0.51	0.46	0.37	0.58	1.57	0.47	0.8
3-hydroxybutyrate (BHBA)	HMDB00357		0.89	1.1	1.24	0.95	0.98	1.01	0.88	0.87	1.04	0.89
acetylcholine			2.09	1.98	0.95	0.86	0.87	1.16	1.23	1.06	0.97	0.91
4-hydroxybutyrate (GHB)	HMDB00710		0.97	1.3	1.34	1.46	1.25	0.47	0.79	1.67	0.66	0.82
3-hydroxypropanoate	HMDB00700		1.5	1.26	0.84	1.1	0.95	1.9	1.51	0.8	0.68	0.81
3-hydroxyoctanoate	HMDB01954		2.25	2.81	1.25	1.83	2.25	1.66	0.94	0.56	2.23	1.26
3-hydroxydecanoate	HMDB02203		3.51	4.16	1.18	1.81	2.52	2.15	1.11	0.52	3.05	1.28
3-hydroxytetradecanedioate			13.53	8.5	0.63	12.47	8.5	7.56	5.9	0.78	5.83	5.9
13-HODE + 9-HODE			1.37	1.24	0.9	1.36	1.01	1.31	1.19	0.91	1.26	1.23
12,13-DiHOME	HMDB04705		1.61	1.68	1.04	1.7	1.66	1.44	0.99	0.68	1.92	1.51
9,10-DiHOME	HMDB04704		1.76	1.65	0.94	2.01	1.74	1.61	1.49	0.93	1.63	1.64
myo-inositol	HMDB00211		0.74	0.78	1.04	0.79	0.81	1.17	0.9	0.77	0.97	1.03
inositol 1-phosphate (I1P)	HMDB00213		0.6	0.71	1.18	0.57	0.79	0.81	0.74	0.91	0.79	1.1
choline	HMDB00097		0.86	0.85	0.99	0.88	0.79	1.27	1.01	0.79	1.06	1.2
choline phosphate	HMDB01565		1.34	1.26	0.94	1.5	1.48	1.24	1.21	0.98	1.46	1.38
cytidine 5'-diphosphocholine	HMDB01413		1.66	2.03	1.22	1.23	1.69	2.01	1.53	0.76	1.55	1.28
glycerophosphorylcholine (GPC)	HMDB00086		0.38	0.34	0.9	0.48	0.39	0.59	0.68	1.15	0.58	0.71
ethanolamine	HMDB00149		1.01	1.21	1.2	0.96	1.07	1.4	0.95	0.67	1.39	1.19
phosphoethanolamine	HMDB00224		1.78	1.71	0.96	1.8	1.57	1.32	1.28	0.97	1.79	1.34
glycerophosphoethanolamine	HMDB00114		0.53	0.42	0.79	0.63	0.38	0.79	0.91	1.14	0.6	1.05
1-myristoylglycerophosphocholine (14:0)	HMDB10379		0.54	0.18	0.34	0.98	0.25	0.38	0.68	1.79	0.41	0.45
2-myristoylglycerophosphocholine*			1.65	0.8	0.48	1.39	0.37	0.42	1.1	2.6	0.58	0.8
1-myristoleoylglycerophosphocholine (14:1) *			0.4	0.3	0.74	0.44	0.23	0.24	0.47	1.94	0.34	0.41
2-myristoleoylglycerophosphocholine*			1.55	1.35	0.87	0.93	0.72	0.71	1.1	1.55	0.65	1.34
1-palmitoylglycerophosphocholine (16:0)			0.45	0.1	0.21	1.16	0.21	0.3	0.62	2.1	0.24	0.44
2-palmitoylglycerophosphocholine*			1.26	0.29	0.23	1.69	0.24	0.41	0.96	2.35	0.37	0.52
1-palmitoleoylglycerophosphocholine (16:1)*			0.63	0.2	0.31	1.19	0.44	0.31	0.69	2.21	0.31	0.51
2-palmitoleoylglycerophosphocholine*			1.66	0.7	0.42	1.73	0.52	0.41	1.01	2.48	0.44	0.7
1-margaroylglycerophosphocholine (17:0)	HMDB12108		0.46	0.17	0.37	0.86	0.15	0.75	2.05	2.73	0.39	0.97
1-stearoylglycerophosphocholine (18:0)			0.65	0.18	0.28	0.97	0.19	0.5	0.85	1.69	0.34	0.7
1-oleoylglycerophosphocholine (18:1)			0.52	0.14	0.27	1.16	0.35	0.26	0.54	2.05	0.24	0.44
2-oleoylglycerophosphocholine*			1.38	0.33	0.24	1.78	0.37	0.33	1.07	3.23	0.37	0.74
1-linoleoylglycerophosphocholine (18:2n6)			0.65	0.18	0.28	1.48	0.38	0.29	0.64	2.22	0.29	0.53
2-linoleoylglycerophosphocholine*			1.51	0.48	0.32	2.18	0.72	0.28	0.81	2.9	0.3	0.74
1-linolenoylglycerophosphocholine (18:3n3)*			5.74	6.03	1.05	3.18	2.44	1.83	2.5	1.37	4.56	2.33
2-linolenoylglycerophosphocholine(18:3n3)*			2.06	0.97	0.47	1.81	0.5	0.5	1.08	2.15	0.58	0.8
1-stearoylplasmenylethanolamine*			0.15	0.16	1.12	0.09	0.09	0.18	0.38	2.07	0.33	0.66
1-oleoylplasmenylethanolamine*			1.7	2.07	1.22	0.85	0.58	0.79	0.88	1.11	1.7	1.15
1-myristoylglycerophosphoethanolamine	HMDB11500		4.75	6.55	1.38	1.9	1.6	1.91	2.43	1.27	2.95	1.69
2-myristoylglycerophosphoethanolamine*			1.73	0.92	0.53	1.6	0.59	0.79	1.57	1.99	0.6	0.88
1-palmitoylglycerophosphoethanolamine	HMDB11503		4.73	5.39	1.14	2.38	1.95	2.16	2.07	0.96	3.44	1.68
2-palmitoylglycerophosphoethanolamine*			7.12	8.2	1.15	3.56	2.85	3.16	3.42	1.08	3.81	2.38
1-margaroylglycerophosphoethanolamine*			5.61	7.55	1.35	3.54	2.67	4.05	4.81	1.19	6.44	4.02
1-stearoylglycerophosphoethanolamine	HMDB11130		8.02	10.52	1.31	2.62	3.85	2.34	2.63	1.12	3.47	2.45
1-oleoylglycerophosphoethanolamine	HMDB11506		3.12	3.52	1.13	1.45	1.08	1.49	1.81	1.22	2.88	1.66
2-oleoylglycerophosphoethanolamine*			6.53	8.31	1.27	2.26	1.7	1.91	2.63	1.38	3.89	2.45
1-palmitoleoylglycerophosphoethanolamine*			2.87	3.86	1.35	1.4	1.17	1.56	2.15	1.38	2.98	1.75
2-palmitoleoylglycerophosphoethanolamine*			5.21	7.96	1.53	2.04	1.72	1.94	2.87	1.48	3.74	2.35
1-linoleoylglycerophosphoethanolamine*	HMDB11507		3.39	3.95	1.17	1.7	1.29	1.68	2.07	1.23	3.28	1.8
2-linoleoylglycerophosphoethanolamine*			6.84	9.54	1.39	2.69	2.57	2	2.81	1.41	3.92	2.62
1-linolenoylglycerophosphoethanolamine (18:3n3)*			0.92	0.29	0.31	1.24	0.44	0.65	0.94	1.45	0.59	0.77
2-linolenoylglycerophosphoethanolamine (18:3n3)*			1.76	0.72	0.41	1.91	0.54	0.51	1	1.97	0.55	0.83
1-eicosenoylglycerophosphoethanolamine (20:1n9)*			4.47	5.62	1.26	2.35	1.78	2.26	2.32	1.02	2.7	2.21
1-myristoleoylglycerophosphoinositol*			1.31	1.81	1.39	0.89	1.01	0.66	1.1	1.66	0.83	0.95
1-palmitoylglycerophosphoinositol*			1.58	2.52	1.6	1.23	1.1	1.24	1.32	1.06	2.21	1.33
1-palmitoleoylglycerophosphoinositol*			2.84	3.52	1.24	1.57	1.3	1.38	1.85	1.34	2.36	1.53
1-oleoylglycerophosphoinositol*			2.97	4.1	1.38	1.45	1.28	1.68	2.02	1.21	3.65	1.77
2-oleoylglycerophosphoinositol*			4.71	7.95	1.69	1.93	1.35	1.9	2.55	1.34	4.06	1.9
1-linoleoylglycerophosphoinositol*			2.91	3.37	1.16	1.55	1.14	1.39	1.54	1.1	2.74	1.38
1-linolenoylglycerophosphoinositol*			3.61	4.74	1.31	1.88	1.65	1.56	1.86	1.19	2.81	1.68
1-stearoylglycerophosphoserine*			1.4	1.9	1.36	1.24	1.11	1.25	1.27	1.01	2.1	1.45
1-oleoylglycerophosphoserine			1.78	2.28	1.28	1.14	0.98	1.16	1.47	1.27	2.2	1.46
1-linoleoylglycerophosphoserine*			2.08	2.56	1.23	1.34	1.08	1.19	1.48	1.25	2.18	1.45
1-linolenoylglycerophosphoserine*			3.43	4.59	1.34	1.85	1.57	1.5	2.03	1.35	2.67	1.92
1-stearoylglycerophosphoglycerol			4.21	4	0.95	2.45	2.19	0.82	1.56	1.91	1.83	1.6
1-oleoylglycerophosphoglycerol*			3.33	4.59	1.38	1.39	0.83	1.21	1.49	1.23	3.03	1.28
glycerol	HMDB00131		0.64	0.66	1.04	0.71	0.67	0.86	0.87	1.02	0.85	0.95
glycerol 3-phosphate (G3P)	HMDB00126		0.51	0.58	1.12	0.67	0.7	0.77	0.68	0.88	0.85	0.92
1-myristoylglycerol (1-monomyristin)	HMDB11561		1.23	1.52	1.23	0.93	0.78	1.47	1.49	1.01	3.34	1.35
1-palmitoylglycerol (1-monopalmitin)	HMDB31074		1.24	1.06	0.86	1.31	0.85	1.04	0.94	0.9	0.96	1.15
1-oleoylglycerol (1-monoolein)	HMDB11567		0.2	0.02	0.08	0.71	0.04	0.2	0.49	2.51	0.17	0.47
1-linoleoylglycerol (1-monolinolein)			2.4	3.12	1.3	1.43	0.96	1.15	1.1	0.95	1.34	1.03
sphinganine	HMDB00269		3.07	1.28	0.42	2.64	1.45	1.17	1.08	0.92	1.04	0.98
mevalonate	HMDB00227		0.21	0.2	0.95	0.48	0.31	0.4	0.54	1.35	0.67	1.1
mevalonolactone	HMDB06024		0.15	0.18	1.18	0.31	0.26	0.43	0.56	1.31	0.62	1.14
7-beta-hydroxycholesterol	HMDB06119		1	0.98	0.98	0.82	0.7	1.09	0.97	0.89	0.71	0.85
beta-sitosterol	HMDB00852		0.89	0.99	1.12	0.84	0.79	1.29	1.29	1	1.08	1.22
campesterol	HMDB02869		0.64	0.69	1.08	0.66	0.62	0.84	1.14	1.37	0.68	1.16
ergosterol	HMDB00878		0.9	1.03	1.15	0.87	0.87	1.28	1.25	0.98	1.02	1.14
inosine	HMDB00195		1.03	1.07	1.05	1.03	1.01	1.1	1.05	0.96	1.08	1.05
hypoxanthine	HMDB00157		0.19	0.13	0.71	0.21	0.14	0.11	0.5	4.39	0.14	0.77
xanthine	HMDB00292		0.3	0.23	0.77	0.43	0.28	0.26	0.62	2.39	0.3	0.83
xanthosine	HMDB00299		1.18	1	0.85	1.15	0.87	0.77	0.87	1.14	0.81	1.17
2'-deoxyinosine	HMDB00071		1.43	1.34	0.93	0.79	1.02	1.69	1.04	0.62	1.26	0.88
urate	HMDB00289		3.67	3.51	0.95	3.85	3.85	2.85	1.42	0.5	2.43	1.23
allantoin	HMDB00462		28.92	9.98	0.34	5.96	3.63	4.89	2.44	0.5	4.17	1.84
adenosine 5'-monophosphate (AMP)	HMDB00045		2.5	2.14	0.85	1.93	1.53	7.72	2.95	0.38	5.94	1.45
adenosine 3'-monophosphate (3'-AMP)	HMDB03540		1.28	1.37	1.07	1.37	1.21	1.29	1.31	1.02	1.28	1.32
adenosine-2',3'-cyclic monophosphate	HMDB11616		2.51	2.3	0.92	2.3	1.88	2.03	2.09	1.03	1.06	0.97
adenylosuccinate	HMDB00536		2.92	3.21	1.1	2.93	2.67	7.71	3.42	0.44	8.8	2.1
adenosine	HMDB00050		1.71	1.31	0.77	1.48	1.15	3.47	2.37	0.68	3.39	1.13
adenine	HMDB00034		1.48	1.26	0.85	1.22	1.36	1.23	1.12	0.91	1.49	1.13
1-methyladenine	HMDB11599		4.2	4.11	0.98	2.36	2.63	3.99	1.43	0.36	2.37	1.26
N1-methyladenosine	HMDB03331		1.16	1.33	1.15	1.08	1.13	0.79	0.74	0.94	0.88	0.71
N6-carbamoylthreonyladenosine	HMDB41623		1.39	1.13	0.81	1.42	1.28	1.15	0.76	0.66	1.26	1.34
cyclic adenosine diphosphate-ribose			1.17	1.06	0.91	1.11	0.93	1.33	1.22	0.92	1.4	1.43
guanosine-2',3'-cyclic monophosphate	HMDB11629		2.16	2.16	1	1.88	1.61	1.92	1.65	0.86	1	1.01
guanosine	HMDB00133		1.57	1.52	0.96	1.37	1.38	1.32	1.13	0.86	1.22	0.9
N1-methylguanosine	HMDB01563		0.78	0.86	1.11	0.9	0.91	0.82	0.74	0.91	0.99	1.06
2'-deoxyguanosine	HMDB00085		2.17	1.76	0.81	1.49	1.74	2.25	1.43	0.63	1.76	0.74
uridine monophosphate (5' or 3')	HMDB00288		1.78	1.75	0.98	1.98	2.21	1.66	1.38	0.83	1.98	1.29
uridine-2',3'-cyclic monophosphate	HMDB11640		2.07	2.06	1	1.8	1.65	1.65	1.55	0.94	1.47	1.45
uridine	HMDB00296		0.61	0.62	1.02	0.72	0.64	0.7	0.73	1.05	0.78	0.71
uracil	HMDB00300		1.21	1.04	0.86	1	0.85	1.14	1.12	0.98	1.06	1.07
pseudouridine	HMDB00767		0.89	0.98	1.11	0.75	0.86	0.73	0.83	1.13	0.88	1
5,6-dihydrouracil	HMDB00076		1	1.23	1.23	1.47	1.49	0.91	1.09	1.19	0.83	1.33
3-ureidopropionate	HMDB00026		0.84	1.13	1.34	1.34	1.54	0.87	0.79	0.91	1.07	1.14
beta-alanine	HMDB00056		0.76	0.92	1.21	0.81	0.94	0.9	0.83	0.92	0.92	0.8
N-acetyl-beta-alanine			0.72	0.82	1.13	0.69	0.72	0.94	0.98	1.04	0.93	1
cytidine	HMDB00089		1.33	1.35	1.01	1.32	1.28	0.95	0.91	0.96	1.04	0.89
3-aminoisobutyrate	HMDB03911		1.29	1.29	1	1.19	1.16	1.4	1.18	0.85	1.04	1.15
nicotinate	HMDB01488		1	0.83	0.84	1.1	0.87	0.99	0.89	0.9	1.24	1.27
nicotinate ribonucleoside*	HMDB06809		1.38	1.13	0.82	1.13	1.26	1.12	1.64	1.47	0.57	1.22
nicotinamide	HMDB01406		0.77	0.8	1.05	0.89	0.79	0.98	0.91	0.93	1.09	1.53
nicotinamide ribonucleotide (NMN)	HMDB00229		2.24	1.87	0.84	2.06	1.66	1.96	1.59	0.81	1.84	1.42
nicotinamide riboside*	HMDB00855		0.49	0.53	1.08	0.6	0.61	0.34	0.6	1.78	0.39	1.02
nicotinamide adenine dinucleotide (NAD+)	HMDB00902		1.19	0.94	0.79	0.86	0.57	2.16	1.73	0.8	1.72	1.2
nicotinamide adenine dinucleotide reduced (NADH)	HMDB01487		0.7	0.6	0.85	3.28	1.72	1.43	1.34	0.94	1.74	1.72
trigonelline (N'-methylnicotinate)	HMDB00875		1.72	1.86	1.08	1.52	1.55	1.52	1.44	0.94	1.18	1.04
riboflavin (Vitamin B2)	HMDB00244		0.86	0.97	1.13	0.81	0.83	0.8	1.05	1.31	0.72	0.79
flavin adenine dinucleotide (FAD)	HMDB01248		1.25	1.26	1	1.11	1.04	1.38	1.18	0.85	1.17	1.15
flavin mononucleotide (FMN)	HMDB01520		1.03	0.96	0.93	1.07	0.92	1	0.93	0.93	0.9	1.01
pantothenate	HMDB00210		0.34	0.4	1.17	0.35	0.38	0.4	0.59	1.46	0.48	0.66
pantethine	HMDB03828		0.98	0.96	0.98	1.18	0.79	1.24	1.1	0.88	1.19	1.24
phosphopantetheine	HMDB01416		1.2	1.14	0.95	0.92	1.06	1.02	1.1	1.08	1.06	1.3
3'-dephosphocoenzyme A	HMDB01373		1.05	1.06	1	1.41	0.94	1.13	1.48	1.3	0.75	1.35
coenzyme A	HMDB01423		1.57	1.55	0.98	1.9	1.73	1.34	1.36	1.01	1.19	1.32
gulono-1,4-lactone	HMDB03466		1.06	1.38	1.31	0.85	1.13	1.84	1.51	0.82	2.11	1.51
ascorbate (Vitamin C)	HMDB00044		0.59	0.76	1.29	0.74	0.94	1	0.83	0.83	2.05	1.59
arabonate	HMDB00539		1.62	1.74	1.08	1.42	1.41	1.25	1.23	0.99	0.96	0.99
alpha-tocopherol	HMDB01893		0.75	0.47	0.63	0.85	0.41	0.75	0.82	1.09	0.71	1.16
gamma-tocopherol	HMDB01492		1.19	0.69	0.58	0.83	0.47	0.56	0.56	1	0.48	0.85
biotin	HMDB00030		1.33	1.27	0.96	1.16	1.25	1.16	0.96	0.83	1.49	1
biopterin	HMDB00468		5.69	5.98	1.05	0.29	0.28	1.74	12.87	7.42	0.14	0.8
dihydrobiopterin	HMDB00038		1.18	1.35	1.14	0.08	0.09	1	15.74	15.69	0.06	0.89
isoxanthopterin	HMDB00704		9.18	8.69	0.95	2.2	3.37	4.42	1.52	0.34	2.51	1.11
pterin	HMDB00802		1.31	1.29	0.99	0.56	0.55	1.1	2.32	2.12	0.45	0.95
pyridoxal	HMDB01545		0.84	0.89	1.06	1.33	1.18	0.94	0.91	0.96	1.09	0.93
pyridoxate	HMDB00017		0.75	0.69	0.92	0.73	0.72	0.79	0.76	0.97	1.01	0.99
2-hydroxyhippurate (salicylurate)	HMDB00840		4.79	2.33	0.49	2.07	1.85	3.28	0.9	0.27	1.7	0.73
4-hydroxyhippurate	HMDB13678		9.32	6.71	0.72	2.66	4.95	4.32	2.19	0.51	6.17	2.08
4-hydroxybenzoate	HMDB00500		2.01	2.06	1.03	1.73	1.91	1.74	1.5	0.86	1.48	1.15
methyl-4-hydroxybenzoate	HMDB32572		2.33	2.44	1.05	2.27	2.55	1.76	1.77	1.01	0.92	0.89
erlose			0.65	0.99	1.52	0.67	0.72	0.92	1.61	1.76	0.36	0.77
diaminopimelate	HMDB01370		2.03	2.13	1.05	1.92	2.06	2.22	1.3	0.58	1.93	0.92
1-kestose	HMDB11729		1.35	1.74	1.28	1.23	1.62	1.61	1.6	1	0.72	0.94
gluconate	HMDB00625		7.76	4.94	0.64	4.21	5.01	9.21	3.84	0.42	2.05	3.42
erythritol	HMDB02994		1.23	1.29	1.05	1.27	1.19	1.2	1.14	0.95	1.29	1.26
quinate	HMDB03072		2.35	2.34	1	1.95	1.87	1.74	1.59	0.91	1.05	1
stachydrine	HMDB04827		0.68	0.68	1	0.61	0.58	0.91	1.09	1.19	0.58	0.77
1,2-propanediol	HMDB01881		0.89	0.97	1.09	1.11	0.73	1.81	1.52	0.84	1.14	0.94
2-pyrrolidinone	HMDB02039		0.99	0.82	0.83	1.14	0.71	1.53	1.71	1.11	0.77	1.14
glycerol 2-phosphate	HMDB02520		0.46	0.43	0.95	0.56	0.53	0.64	0.69	1.08	0.62	0.78
glycolate (hydroxyacetate)	HMDB00115		1.5	1.67	1.12	1.51	1.62	1.49	1.28	0.87	1.04	0.96
