# Supplementary material for: Peroxisomal biogenesis is genetically and biochemically linked to carbohydrate metabolism in Drosophila and mouse
Source: PLoS Genet. 2017 Jun 22;13(6):e1006825. doi: 10.1371/journal.pgen.1006825 (PMC5480855; doi:10.1371/journal.pgen.1006825)
Supplement: S3 Table — Raw data from metabolomics measurements used to generate the ratios in S1 Table. Metabolites the metabolite measurements for each analyte and each pool (5 replicates of 100 flies each) are shown. (XLSX) [file pgen.1006825.s016.xlsx]

## Sheet: Sheet1
												BRADFORD PROTEIN	20.231	20.233	19.593	20.989	18.823	20.346	20.02	20.177	19.012	21.624	19.589	19.922	20.258	20.996	16.907	19.868	17.6	19.091	19.484	19.834	21.925	19.086	22.447	19.403	20.048	18.954	20.663	21.372	20.994	21.181	20.127	19.459	17.319	19.937	18.824	20.18	18.796
												NUMBER OF FLIES PER POOL	100	100	100	100	100	100	100	100	100	100	100	100	100	100	100	100	100	100	100	100	100	100	100	100	100	100	100	100	100	100	100	100	100	100	100	100	100
												TIME POINT	1-3 days old	1-3 days old	1-3 days old	1-3 days old	1-3 days old	1-3 days old	1-3 days old	1-3 days old	1-3 days old	1-3 days old	1-3 days old	1-3 days old	1-3 days old	1-3 days old	1-3 days old	1-3 days old	1-3 days old	1-3 days old	1-3 days old	1-3 days old	1-3 days old	1-3 days old	1-3 days old	1-3 days old	1-3 days old	1-3 days old	1-3 days old	1-3 days old	1-3 days old	1-3 days old	1-3 days old	1-3 days old	1-3 days old	1-3 days old	1-3 days old	1-3 days old	1-3 days old
												CLASS	Genetic background	Genetic background	Genetic background	Genetic background	Genetic background	Mutant allele	Mutant allele	Mutant allele	Mutant allele	Mutant allele	Mutant allele	Mutant allele	Mutant allele	Mutant allele	Mutant allele	Genomic Rescue	Genomic Rescue	Genomic Rescue	Genomic Rescue	Genomic Rescue	Genomic Rescue	Genomic Rescue	Genomic Rescue	Genomic Rescue	Genomic Rescue	Genetic background	Genetic background	Genetic background	Genetic background	Genetic background	Mutant allele	Mutant allele	Mutant allele	Mutant allele	Mutant allele	Hypomorphic mutant allele	Hypomorphic mutant allele
												GROUP NUMBER	1	1	1	1	1	2	2	2	2	2	3	3	3	3	3	4	4	4	4	4	5	5	5	5	5	6	6	6	6	6	7	7	7	7	7	8	8
PATHWAY SORTORDER	BIOCHEMICAL	SUPER PATHWAY	SUB PATHWAY	COMP ID	PLATFORM	CHEMICAL ID	RI	MASS	CAS	PUBCHEM	KEGG	Group HMDB	pex2 Ctrl	pex2 Ctrl	pex2 Ctrl	pex2 Ctrl	pex2 Ctrl	Pex22	Pex22	Pex22	Pex22	Pex22	pex21	pex21	pex21	pex21	pex21	pex21 Rescue	pex21 Rescue	pex21 Rescue	pex21 Rescue	pex21 Rescue	pex22 Rescue	pex22 Rescue	pex22 Rescue	pex22 Rescue	pex22 Rescue	pex16 Ctrl	pex16 Ctrl	pex16 Ctrl	pex16 Ctrl	pex16 Ctrl	Pex161	Pex161	Pex161	Pex161	Pex161	Pex16EY	Pex16EY
3041	1,2-propanediol	Xenobiotics	Chemical	38002	GC/MS	100001176	1041	117	57-55-6	1030	C00583	HMDB01881	1.1884	1.0823	0.8688	1.2398	0.9901	0.9799	1.2616	1.3539	0.5381	0.6386	1.0218	1.1701	1.1585	0.7988	1.0656	1.5792	2.1503	1.5233	1.0165	0.8702	0.8172	0.7481	0.8075	0.9188	1.0099	0.8706	0.6962	0.6652	0.5931	0.556	1.1028	0.7296	0.7409	0.6239	2.9167	0.9287	0.7257
957	10-heptadecenoate (17:1n7)	Lipid	Long Chain Fatty Acid	33971	LC/MS Neg	100001278	5558	267.3	29743-97-3	5312435			0.5279	0.83	0.9572	0.6484	1.7522	0.8642	0.7754	0.8543	1.0793	0.9629	1.1598	1.0025	1.2054	0.8562	1.644	1.6885	0.943	2.1254	0.9454	0.4763	0.6023	1.0503	0.7952	1.0754	0.5715	1.6323	0.9975	1.3418	0.655	0.4236	1.5406	1.0254	1.103	1.3089	0.7672	2.0553	1.1381
967	10-nonadecenoate (19:1n9)	Lipid	Long Chain Fatty Acid	33972	LC/MS Neg	100001277	5775	295.4	73033-09-7	5312513		HMDB13622	0.3436	0.5627	0.7097	0.4734	1.8108	0.6906	1.0172	0.9601	1.3921	1.0874	1.3019	1.1762	1.1375	0.9532	1.7513	1.8114	0.7479	1.7876	0.96	0.2672	0.3688	1.1082	0.4706	1.0789	0.3442	1.7269	0.8209	0.9828	0.5176	0.2523	1.823	1.3016	0.9353	1.4597	0.5703	2.3863	1.1294
1215	12,13-DiHOME	Lipid	Fatty Acid, Dihydroxy	38395	LC/MS Neg	62	5137	313.4	263399-35-5	10236635	C14829	HMDB04705	0.8145	0.6642	0.7414	0.8822	0.9687	1.3476	1.1624	1.0976	1.7812	1.1719	1.4668	1.5204	1.1012	1.1973	1.5506	0.8258	1.0707	0.8013	0.7589	0.674	0.6682	0.7728	0.7058	0.7611	0.9542	1.5797	1.0769	0.8526	1.1415	1.0755	1.456	1.8995	1.7925	1.3967	1.7061	1.2963	0.8717
1208	13-HODE + 9-HODE	Lipid	Fatty Acid, Monohydroxy	37752	LC/MS Neg	100002196	5270	295.2		43013			0.6742	0.731	0.9511	0.766	1.0314	1.1316	1.0835	1.0512	1.3657	1.0704	1.1044	1.0367	0.8741	0.8003	1.3394	1.0204	1.1175	1.0135	0.9833	0.9758	0.7692	0.8712	0.7812	0.6633	1.103	1.0401	0.9153	0.8719	0.9544	0.6743	1.2067	1.2774	1.2576	0.9835	1.1093	1.0232	0.9586
1043	15-methylpalmitate	Lipid	Fatty Acid, Branched	38295	GC/MS	100002350	1936	327.3	1603-03-8	164860			0.8933	0.5385	0.8459	0.737	0.7431	1.0564	1.0297	0.8778	0.8009	0.7618	0.8454	0.9956	1.1242	0.8692	1.3274	1.1238	1.2372	1.1491	1.0906	1.2468	0.7464	1.0044	0.7318	0.7612	0.7438	1.3217	0.7907	0.9589	0.9313	0.6417	1.3089	1.5204	1.5312	1.8497	1.3498	1.8013	1.6577
1047	17-methylstearate	Lipid	Fatty Acid, Branched	38296	LC/MS Neg	100002356	5987	297.4	2724-59-6	3083779			0.1751	0.2982	0.3528	0.3067	0.6953	1.8107	4.0505	1.6579	2.8046	1.2978	2.1046	3.1197	2.8389	2.555	4.1709	1.3936	0.6525	1.2921	0.7732	0.1595	0.2438	0.9938	0.2674	0.8458	0.1739	1.1229	0.7056	0.7494	0.4194	0.1162	4.8516	3.939	2.1316	4.4995	1.0062	5.5809	3.435
1410	1-eicosenoylglycerophosphoethanolamine (20:1n9)*	Lipid	Lysolipid	44628	LC/MS Neg	100005376	6243.8	506.5					0.191	0.8177	0.5347	0.3532	0.3075	2.2721	2.1133	2.5993	2.0661	0.7928	2.9783	1.9331	2.0633	1.3363	4.0719	2.3747	0.5185	3.0176	0.9058	0.1473	0.4182	1.5826	0.395	1.6756	0.114	0.4632	0.4215	1.4588	0.5215	0.114	2.0386	1.4704	1.1056	1.8284	0.3	1.3925	0.9964
2511	1-kestose	Xenobiotics	Food Component/Plant	22012	GC/MS	100000980	2376.9	361.1	470-69-9	440080	C03661	HMDB11729	0.8693	0.581	0.7456	0.7145	0.9173	1.0064	1.364	0.9577	1.0049	0.8473	1.5219	1.257	1.2249	0.9227	1.7156	0.9568	1.0915	0.6166	0.6252	0.8137	0.7141	0.9081	0.6317	0.8942	1.067	1.2116	0.7085	0.6758	0.4745	0.5484	0.9951	1.6565	1.2542	0.9517	0.9618	1.1127	1.3732
1364	1-linolenoylglycerophosphocholine (18:3n3)*	Lipid	Lysolipid	44562	LC/MS Neg	100005350	5706	592.1					0.0841	0.3643	0.412	0.4427	0.5129	1.7626	3.2686	1.6935	2.1575	1.543	2.3615	1.5132	2.6517	1.4659	2.9598	1.7546	0.3462	1.4561	0.6222	0.3077	0.4491	1.2751	0.2741	0.9444	0.334	0.7742	0.3885	1.3229	0.4415	0.1716	1.8479	1.1656	1.058	1.2749	0.3213	1.6154	0.9107
1400	1-linolenoylglycerophosphoethanolamine (18:3n3)*	Lipid	Lysolipid	45976	LC/MS Pos	100005714	5536.5	476.3					0.869	1.8195	0.7316	2.1623	1.1367	0.4561	1	0.4886	2.3881	1.8304	0.5736	0.4224	0.3281	0.2692	0.327	0.581	0.6569	1.5878	0.7775	0.7227	0.7198	1.1416	1.0907	0.503	1.5277	1.2019	0.1898	1.415	1.7007	1.1555	0.1898	1.0015	0.5223	0.523	1.4284	2.5141	0.6662
1421	1-linolenoylglycerophosphoinositol*	Lipid	Lysolipid	45864	LC/MS Neg	100005710	5425	593.2					0.2484	0.5275	0.5274	0.3772	0.408	1.5391	1.859	1.4061	1.6084	1.1321	1.9614	1.3096	2.218	1.1696	3.2328	2.1779	0.5568	2.0463	0.7424	0.4646	0.6208	1.3751	0.5454	1.1616	0.3172	0.8678	0.5214	1.5584	0.5772	0.41	1.9957	1.1051	1.2632	1.1291	0.6483	1.4738	0.8949
1429	1-linolenoylglycerophosphoserine*	Lipid	Lysolipid	45965	LC/MS Neg	100005715	5375.6	518.3					0.2223	0.4535	0.4436	0.3561	0.4705	1.2733	1.6348	1.2854	1.4591	1.0264	1.7949	1.2841	1.9299	1.1888	2.7301	2.1299	0.5666	1.88	0.7314	0.3667	0.5292	1.1298	0.5334	1.0619	0.3481	0.9736	0.5823	1.3536	0.5505	0.384	1.822	1.0895	1.1331	1.1239	0.6041	1.5935	0.9296
1461	1-linoleoylglycerol (1-monolinolein)	Lipid	Monoacylglycerol	27447	LC/MS Neg	100001040	6226	279.2	2277-28-3	5283469			0.5142	0.4134	0.6285	0.6007	0.9383	0.9789	1.3586	3.0094	1.3326	0.7571	2.7331	1.0457	1	0.9603	3.9184	4.0486	0.9229	2.7066	1.0596	1.3494	0.8202	1.7713	1.1715	1.1815	0.2477	1.3646	0.5103	1.518	0.6196	0.8436	1.7425	1.046	0.9058	1.439	0.4569	0.854	0.6043
1362	1-linoleoylglycerophosphocholine (18:2n6)	Lipid	Lysolipid	34419	LC/MS Pos	100001395	5574	520.4		11988421	C04100		1.1212	3.9472	0.6945	5.8841	1.0043	0.1653	1.137	0.2081	4.932	1.7443	0.268	0.6993	0.2339	0.7384	0.3471	0.2989	0.6548	3.4628	0.5893	0.9957	0.6793	1.7804	0.9533	0.5208	1.6161	1.1935	0.5923	1.5695	5.4108	1.302	0.0951	0.9358	0.066	0.6507	1.1274	2.8507	0.6023
1398	1-linoleoylglycerophosphoethanolamine*	Lipid	Lysolipid	32635	LC/MS Neg	100001570	5725	476.3		52925130		HMDB11507	0.1564	0.363	0.461	0.4012	0.534	1.231	1.5817	1.2705	1.3266	1.0805	1.5071	1.1075	1.5815	1.0625	2.3163	2.2409	0.6101	2.09	0.7537	0.1971	0.4477	1.4403	0.4468	1.2365	0.2465	0.7874	0.5103	1.4886	0.44	0.2114	1.9606	1.0485	1.1373	1.2197	0.4229	1.365	0.8783
1419	1-linoleoylglycerophosphoinositol*	Lipid	Lysolipid	36594	LC/MS Neg	100001778	5487	595.3					0.1818	0.5914	0.4959	0.4426	0.5956	1.2518	1.6419	1.2062	1.6246	1.0012	1.4637	1.1649	1.5715	1.1148	2.4667	2.5076	0.6694	2.4779	0.8879	0.3098	0.5234	1.6286	0.5054	1.4364	0.2526	1.3523	0.5993	1.2007	0.5833	0.3173	1.9413	1.0632	0.9988	1.1523	0.4822	1.4644	0.7596
1428	1-linoleoylglycerophosphoserine*	Lipid	Lysolipid	43676	LC/MS Neg	100004606	5497.4	520.3					0.2037	0.5855	0.5349	0.4655	0.8749	1.0321	1.3459	1.0037	1.3074	0.8479	1.3562	1.0866	1.3501	1.0115	2.0122	2.1492	0.7186	2.2051	0.9114	0.3298	0.485	1.4856	0.5752	1.1796	0.4022	1.5777	0.7052	1.2583	0.5815	0.3967	1.7377	1.0153	0.9951	1.1483	0.4778	1.4315	0.8556
1355	1-margaroylglycerophosphocholine (17:0)	Lipid	Lysolipid	33957	LC/MS Pos	100001264	5750	510.4	50930-23-9	24779463	C04230	HMDB12108	1.0002	1.0746	0.6618	1.9942	1.1564	0.1012	0.3134	0.0987	0.985	1.1824	0.3612	0.0987	0.1876	0.2423	0.0987	0.1687	0.0987	4.8987	0.3434	1.2121	0.4461	0.3888	0.7768	0.0987	1.4029	0.417	0.188	1	1.6056	0.8293	0.0987	0.6475	0.0987	0.0987	2.0839	6.8295	0.0987
1391	1-margaroylglycerophosphoethanolamine*	Lipid	Lysolipid	37419	LC/MS Neg	100002171	6029	466.3					0.1167	0.2329	0.421	0.3211	0.486	1.582	2.869	1.3477	2.0206	1.0235	1.4848	2.3135	2.5501	1.7133	3.8542	1.3138	0.7041	1.6211	0.6709	0.1541	0.265	1.0293	0.2991	0.756	0.1522	0.5804	0.7199	1.0548	0.3553	0.088	3.5356	2.1256	1.62	3.4036	0.6598	2.6764	1.7249
2160	1-methyladenine	Nucleotide	Purine Metabolism, Adenine containing	1527	LC/MS Pos	54	953	150.1	5142-22-3	78821	C02216	HMDB11599	0.5293	0.5647	0.3358	0.6022	0.5909	2.8378	1.8823	2.3609	2.1283	1.7948	1.3602	2.3817	2.6061	2.0329	2.3864	1.2262	0.7211	1.046	0.4305	0.6701	0.9937	1.043	0.6105	1.1609	0.853	0.8268	0.5726	0.5663	0.4923	0.8637	3.0341	2.3557	2.1725	3.5359	2.1465	0.8494	1.1701
52	1-methylhistidine	Amino Acid	Histidine Metabolism	30460	GC/MS	100001051	1757.7	196	332-80-9	92105	C01152	HMDB00001	1.1061	0.9108	0.9547	0.8527	0.9223	1.2575	1.2832	1.0607	1.1064	1.119	1.1804	1.3576	1.0268	1.1176	1.435	1.1763	1.2342	1.0881	1.0135	1.0607	0.9303	1.2731	0.8874	0.9581	0.8839	1.3498	0.8406	0.8549	0.7975	0.8279	0.9845	1.032	0.8534	1.0378	0.9254	0.9865	1.0139
1348	1-myristoleoylglycerophosphocholine (14:1) *	Lipid	Lysolipid	45956	LC/MS Pos	100002858	5417	466.3					1.0373	1.4701	0.6728	1.633	1.1023	0.2221	0.2221	0.4925	1.2249	0.2221	0.2221	0.2221	0.2221	0.6154	0.4829	0.6071	1.1584	4.3329	0.5191	0.9986	0.7543	1.2235	1.1899	0.8	1.3932	1.4881	0.6135	1.0613	1.6935	1.4077	0.3324	0.2221	0.2221	0.5097	0.2221	0.8999	0.5783
1411	1-myristoleoylglycerophosphoinositol*	Lipid	Lysolipid	45411	LC/MS Neg	100005471	5329.3	541.4					0.7402	1.0681	0.7886	0.8914	0.8547	0.9007	1.1829	1.0254	1.4989	1.0674	1.9069	1.5058	1.6489	1.0062	1.8001	2.2498	0.9938	2.5286	1.0418	0.9421	1.0482	1.8493	0.8649	1.6491	0.9478	0.8559	0.7852	1.6186	0.7065	0.9454	0.8057	0.5847	0.7932	0.5677	0.4823	0.762	0.823
1450	1-myristoylglycerol (1-monomyristin)	Lipid	Monoacylglycerol	35625	LC/MS Neg	100001618	5965	227.3	75685-84-6	79050	C01885	HMDB11561	0.2142	0.676	0.5222	0.839	1.5036	0.5022	1.3201	0.7676	1.171	0.8737	1.5765	0.989	0.8547	0.8745	1.4197	2.5006	0.9169	2.691	0.9252	0.3008	1.1932	1.5801	0.6035	1.2672	0.342	1.6929	0.7801	0.9135	1	0.1766	1.3764	2.1624	1.0258	0.8069	1.3471	1.806	1.497
1346	1-myristoylglycerophosphocholine (14:0)	Lipid	Lysolipid	45453	LC/MS Pos	100001383	5481	468.3	20559-16-4	460604	C04230	HMDB10379	1.1364	3.7405	0.6337	4.1126	1.0093	0.211	0.5916	0.3073	3.0894	1.5565	0.3007	0.5677	0.3263	0.4375	0.3199	0.4164	0.8096	5.0986	0.7131	0.7213	0.6629	1.6594	1.1181	0.5895	1.8585	1.3668	0.9671	1.4135	3.3315	1.3271	0.2125	0.9316	0.2403	0.7328	1.0778	3.3627	0.5856
1387	1-myristoylglycerophosphoethanolamine	Lipid	Lysolipid	35627	LC/MS Neg	100001568	5603	424.3		9547070	C04438	HMDB11500	0.1239	0.2693	0.3516	0.3186	0.3789	1.1065	1.4777	1.4048	1.4737	1.3854	1.8408	1.4357	1.7751	1.3028	3.0987	1.9987	0.3592	2.9062	0.4173	0.2264	0.4089	1.4539	0.5106	1.082	0.1564	0.7953	0.2645	1.4269	0.3536	0.1888	2.0061	1.0337	1.1143	1.3106	0.3351	1.6576	0.9663
1121	1-octadecanol	Lipid	Fatty Alcohol, Long Chain	21128	GC/MS	100000834	1957.7	327.3	112-92-5	8221	D01924	HMDB02350	0.9564	0.8212	0.8657	0.8066	0.9286	1.6491	1.645	1.2641	1.3575	1.2145	1.4563	1.2234	1.0432	1.0606	1.6998	1.1276	1.095	1.1658	1.0129	0.9698	0.8966	1.0796	0.9488	0.9915	1.1449	0.8559	0.572	0.5973	0.5632	0.6081	1.2618	1.2835	1.4274	1.2701	1.1567	0.8415	0.7935
1459	1-oleoylglycerol (1-monoolein)	Lipid	Monoacylglycerol	21184	LC/MS Pos	100000924	5821	374.1	111-03-5	5283468		HMDB11567	1.0453	5.5984	0.7006	7.4168	2.1283	0.0431	0.4903	0.0692	1.6471	1.0488	0.0431	0.0431	0.105	0.0431	0.0431	0.181	0.938	5.0841	0.6099	0.8	0.6896	0.9614	1.0386	0.7566	1.1881	0.3123	1.1883	0.9021	5.8123	1.3716	0.0809	0.3507	0.0431	0.6449	0.7588	2.9034	0.5956
1359	1-oleoylglycerophosphocholine (18:1)	Lipid	Lysolipid	33960	LC/MS Pos	100001272	5700	522.4	19420-56-5	16081932			1.071	5.5792	0.8511	5.8167	1.2235	0.135	1.0434	0.1719	4.2946	1.845	0.2154	0.6697	0.2467	0.6104	0.3169	0.2736	0.8546	3.0103	0.6428	1.0788	0.7233	2.1999	1.0441	0.7764	1.7176	0.7597	0.7256	1.547	5.4562	1.1075	0.075	0.8399	0.0505	0.6177	0.9566	2.1914	0.6674
1394	1-oleoylglycerophosphoethanolamine	Lipid	Lysolipid	35628	LC/MS Neg	100001569	5928	478.3	89576-29-4	9547071		HMDB11506	0.1486	0.4307	0.4794	0.4118	0.5824	1.0957	1.4788	1.3569	1.4773	0.989	1.3238	1.2125	1.4669	1.0009	2.2253	2.3864	0.697	2.5893	0.8434	0.2015	0.4634	1.7095	0.5467	1.4132	0.2784	0.7723	0.6331	1.6926	0.4383	0.1855	1.8032	1.0174	1.0078	1.3368	0.3686	1.2425	0.8753
1441	1-oleoylglycerophosphoglycerol*	Lipid	Lysolipid	45968	LC/MS Neg	100005716	5586.8	509.5					0.1855	0.3556	0.4353	0.2323	0.9838	1.1865	2.0793	1.4675	1.5618	1.0162	1.3718	1.5339	1.7076	1.1267	4.3142	5.1779	0.5409	4.9996	1.1624	0.1953	0.3723	2.4339	0.5159	1.6218	0.3244	2.1004	0.575	1.454	0.325	0.1429	2.7754	0.6935	0.7323	1.1128	0.2514	1.7809	0.5315
1417	1-oleoylglycerophosphoinositol*	Lipid	Lysolipid	36602	LC/MS Neg	100001777	5577	597.4					0.1266	0.564	0.5702	0.3995	0.5937	0.9909	1.7959	1.1447	1.7581	1.0091	1.8299	1.4205	1.8172	1.2438	2.9317	2.7022	0.6684	2.6944	0.9538	0.2299	0.5422	1.938	0.4626	1.4492	0.2163	1.0293	0.6721	1.4361	0.454	0.2207	2.1741	1.0836	1.1985	1.4065	0.5274	1.7923	0.8846
1426	1-oleoylglycerophosphoserine	Lipid	Lysolipid	19260	LC/MS Neg	100000630	5607	522.3		9547099			0.2623	0.6152	0.7003	0.5169	1.003	0.997	1.2971	0.9219	1.3506	0.9524	1.3575	1.0891	1.3398	0.9601	2.3264	2.5539	0.746	2.7018	0.9262	0.2911	0.6324	1.7294	0.6198	1.4563	0.4036	1.6203	0.8791	1.592	0.5925	0.3433	1.9708	1.0351	1.0934	1.2256	0.5154	1.7367	0.8939
1386	1-oleoylplasmenylethanolamine*	Lipid	Lysolipid	44621	LC/MS Neg	100005372	6105.2	462.5					0.1384	0.4227	0.7116	0.3348	1.0389	0.1384	1.4215	0.901	1.2006	0.8432	1.0044	0.8485	1.5315	0.5896	1.5152	2.228	0.91	4.9888	1.0295	0.246	0.6281	2.4765	0.3302	1.7451	0.1384	1.8453	1.4726	3.1419	0.3722	0.1384	1.6838	0.9956	0.9121	1.5623	0.3556	1.8364	0.626
1353	1-palmitoleoylglycerophosphocholine (16:1)*	Lipid	Lysolipid	33230	LC/MS Pos	100001511	5524	494.3		24779461			1.18	4.8456	0.6458	4.6097	1.1307	0.2143	1.0492	0.3108	4.6551	1.5764	0.3161	0.6867	0.3166	0.6569	0.4573	0.4169	0.6402	2.938	0.6608	0.8778	0.8323	2.0024	1.0706	0.6348	2.0006	1.4932	0.5739	1.4124	3.5657	1.1829	0.122	0.7777	0.0906	0.6724	0.8942	2.417	0.621
1396	1-palmitoleoylglycerophosphoethanolamine*	Lipid	Lysolipid	34565	LC/MS Neg	100001784	5661	450.4					0.1859	0.4198	0.5091	0.3591	0.7177	1.2555	1.3494	1.3654	1.275	1.04	1.6511	1.2271	1.9177	1.0795	2.5859	2.8021	0.5755	2.8289	0.7803	0.2358	0.5904	1.5534	0.5917	1.4505	0.3128	0.8761	0.4755	1.7007	0.3704	0.2056	2.0434	0.96	1.114	1.1078	0.4345	1.4704	0.9197
1413	1-palmitoleoylglycerophosphoinositol*	Lipid	Lysolipid	36618	LC/MS Neg	100001786	5442	569.3					0.2433	0.7333	0.5386	0.4778	0.5489	1.2843	1.5861	1.3565	1.7734	1.2194	1.6382	1.3926	1.8461	1.2898	2.7775	2.3521	0.7712	2.4405	0.8556	0.4472	0.5893	1.5699	0.5977	1.5051	0.3364	1.0924	0.6357	1.269	0.5885	0.3699	1.696	1.0021	0.9799	1.1893	0.5968	1.4853	0.967
1454	1-palmitoylglycerol (1-monopalmitin)	Lipid	Monoacylglycerol	21127	GC/MS	100000827	2119.5	371.3	542-44-9	14900		HMDB31074	0.9316	0.8363	1.0039	0.9968	1.2124	1.2388	1.3175	0.9568	1.3356	1.3158	0.9186	0.9049	1.0186	0.8285	1.6339	1.4109	1.4991	1.1924	0.8692	1.2545	0.7767	1.0533	1.0113	0.9171	0.9498	1.5766	1.0512	0.8852	0.9644	0.6581	0.768	1.4754	1.0212	1.0733	1.0004	0.9353	0.6889
1351	1-palmitoylglycerophosphocholine (16:0)	Lipid	Lysolipid	33955	LC/MS Pos	100001263	5671	496.4	17364-16-8	86554			1.0111	5.2972	0.6497	6.586	1.0036	0.1144	0.7974	0.1403	3.9217	1.5755	0.1512	0.4231	0.1674	0.4287	0.2154	0.2288	1.1181	3.3449	0.9737	1.0624	0.5142	1.9472	1.0464	0.5201	1.6334	0.8259	0.9202	1.3725	5.1813	0.9873	0.0719	0.8018	0.059	0.7546	1.0733	3.0879	0.4286
1389	1-palmitoylglycerophosphoethanolamine	Lipid	Lysolipid	35631	LC/MS Neg	100001567	5940	452.3		9547069		HMDB11503	0.1345	0.3446	0.4766	0.3398	0.5049	1.5748	2.2756	1.5036	2.0113	1.1496	1.7255	1.7506	1.8318	1.3054	3.0928	1.7018	0.5074	1.8888	0.689	0.1834	0.4043	1.3609	0.4483	1.1587	0.2079	0.5555	0.4645	1.444	0.3165	0.1409	2.2696	1.0943	1.1154	1.4917	0.3361	1.2216	0.7038
1412	1-palmitoylglycerophosphoinositol*	Lipid	Lysolipid	35305	LC/MS Neg	100001655	5573	571.3					0.2456	0.822	1.0073	0.5132	0.8444	0.7992	1.4215	0.8155	1.3818	0.9937	1.4986	1.2424	1.8577	0.93	3.1255	2.58	0.7511	3.1116	1.0695	0.3228	0.5707	1.6213	0.4817	1.505	0.2216	1.5713	0.9595	1.7515	0.5148	0.3084	2.3824	0.9776	1.1327	1.2494	0.5969	1.9782	0.6571
1357	1-stearoylglycerophosphocholine (18:0)	Lipid	Lysolipid	33961	LC/MS Pos	100001271	5844	524.4	19420-57-6	497299			1.1351	1.6021	0.6461	2.0657	1.4477	0.1381	0.678	0.2816	1.6534	1.7603	0.1381	0.4874	0.3503	0.1381	0.1381	0.3906	0.742	4.0515	0.7313	0.8234	0.8066	0.916	0.968	0.4819	1.4556	0.4652	0.6357	1	1.7066	0.9267	0.1381	0.1381	0.1504	1.0046	0.942	2.4109	0.1381
1392	1-stearoylglycerophosphoethanolamine	Lipid	Lysolipid	34416	LC/MS Neg	100001461	6200	480.4	69747-55-3	9547068		HMDB11130	0.0638	0.3233	0.7	0.4418	0.0638	3.0136	3.9644	2.0186	2.9332	0.8387	1.9967	3.3583	3.2742	2.1947	5.9323	2.1153	0.5244	1.1194	0.5255	0.0638	0.674	1.6758	0.6708	1.3853	0.4618	0.6627	0.4528	1.3046	0.3576	0.1334	2.542	1.0929	1.0809	1.7774	0.3244	1.1783	0.8687
1439	1-stearoylglycerophosphoglycerol	Lipid	Lysolipid	34437	LC/MS Neg	100001462	5826	511.4					0.2315	0.6294	0.4724	0.4636	0.3434	1.3991	2.6414	1.245	2.8242	0.8928	1.0348	1.6925	1.4939	1.8434	2.4979	1.434	0.484	1.1244	0.6366	0.2315	0.2315	1.9732	0.2315	1.0014	0.2315	0.5334	0.882	1.2291	0.2315	0.2315	0.2315	0.2315	0.5379	1.303	0.2315	0.747	0.7365
1425	1-stearoylglycerophosphoserine*	Lipid	Lysolipid	45966	LC/MS Neg	100004327	5798.7	524.4		9547101			0.486	0.4592	0.8661	0.4867	1.1658	0.8235	1.106	0.7295	1.1549	1.0248	1.2581	1.0526	1.2947	1.087	1.8953	1.6079	0.8826	2.0821	0.9211	0.4607	0.4299	1.2808	0.6818	1.2066	0.3179	1.2451	1.0383	1.4608	0.4916	0.3001	2.1134	0.6941	0.8405	1.4198	0.6082	1.2429	0.601
1385	1-stearoylplasmenylethanolamine*	Lipid	Lysolipid	39271	LC/MS Neg	100003001	6500	464.4					0.7362	0.6931	2.0654	1.2313	2.3138	0.1787	0.1787	0.1787	0.3123	0.1787	0.1787	0.1787	0.1787	0.1787	0.4307	4.7687	1.3216	4.3938	0.9959	0.9834	1.3219	3.1131	2.4605	3.258	0.9004	3.0452	1.3759	4.7965	0.6847	0.1787	0.703	0.1787	0.6188	0.1787	0.1787	0.5796	0.249
283	2-aminobutyrate	Amino Acid	Methionine, Cysteine, SAM and Taurine Metabolism	1577	GC/MS	1128	1215.7	130	1492-24-6	439691	C02261	HMDB00650	0.9765	1.003	0.8413	0.9237	0.8701	1.0237	1.1258	0.997	1.0365	1.2546	1.1211	0.9769	1.1572	0.8413	1.3785	1.1402	1.0736	1.0712	0.7515	0.7643	0.7998	1.2712	0.849	1.0418	0.9824	0.7394	0.7731	0.6759	0.7224	0.7217	1.1603	1.3884	1.3058	1.5081	1.2768	0.7073	0.8427
1116	2-aminooctanoate	Lipid	Fatty Acid, Amino	43343	LC/MS Pos	100004227	3384	160.1	644-90-6	69522		HMDB00991	1.0621	0.9046	1.0987	1.0849	1.4884	2.0857	2.409	2.1274	2.5781	2.7786	1.8964	1.5541	1.5278	1.5356	2.3734	0.716	1.2718	0.6016	1.3609	1.0471	0.9522	0.9311	0.8878	0.9414	1.4086	0.6333	0.4724	0.3242	0.5355	0.4417	1.1467	1.0719	1.1457	1.0232	1.0278	0.6992	0.7416
2207	2'-deoxyguanosine	Nucleotide	Purine Metabolism, Guanine containing	1411	LC/MS Neg	348	1759	266.2	961-07-9	187790	C00330	HMDB00085	0.8314	0.8442	0.512	0.7456	0.7703	1.3092	1.3253	2.0957	1.7056	1.6156	1.7451	1.3708	0.512	1.3603	1.5453	0.781	0.512	0.7945	0.9407	0.7258	1.0738	1	0.9036	1.0815	1.349	0.512	0.5831	0.6757	0.602	0.6598	1.2796	1.3114	1.1416	1.5362	1.5683	0.512	0.9167
2143	2'-deoxyinosine	Nucleotide	Purine Metabolism, (Hypo)Xanthine/Inosine containing	15076	LC/MS Neg	100000135	1700	251.1	890-38-0	65058	C05512	HMDB00071	0.919	0.7274	0.6993	0.7262	0.7861	1.0115	0.9747	1.178	1.2823	1.0778	1.2034	1.0563	0.7508	0.9497	1.1916	0.7869	1.0099	1.2283	1.1202	0.9048	1.6803	1.4587	0.9927	1.2415	1.5885	0.7864	0.5671	0.8934	0.7242	0.9493	1.1488	1.2951	1.4092	1.3463	1.4351	0.5989	0.6819
1058	2-hydroxyglutarate	Lipid	Fatty Acid, Dicarboxylate	37253	GC/MS	100002070	1576	247	40951-21-1	43	C02630	HMDB00606	1.8461	1.4314	1.4801	1.8493	1.7071	1.0988	1.0737	1.3255	1.3479	1.4018	1.481	1.3644	1.1396	1.0491	1.0958	1.2106	1.3486	0.989	0.9239	0.8345	0.9428	1.011	0.7898	1.2596	1.2167	1.6861	1.3505	0.5814	0.6051	0.5945	0.8449	0.7567	0.968	0.9269	1.1763	1.0344	0.7649
2375	2-hydroxyhippurate (salicylurate)	Xenobiotics	Benzoate Metabolism	18281	LC/MS Neg	1869	2252	194.1	487-54-7	10253	C07588	HMDB00840	0.677	0.2371	0.4008	0.4156	0.7475	3.0931	2.3762	2.0372	2.2993	2.0598	1.0885	1.1083	0.9809	0.9246	1.682	0.6688	0.6921	0.7774	0.4913	0.5014	1.1579	1.0427	1.0478	1.4067	1.0826	1	0.5363	0.5557	0.4617	0.5731	1.8667	1.5929	2.5534	2.5039	1.7351	0.494	0.2371
1365	2-linolenoylglycerophosphocholine(18:3n3)*	Lipid	Lysolipid	45869	LC/MS Pos	100005357	5488.2	518.3					0.6853	0.5091	0.5091	1.031	1.0781	0.5091	1	0.8027	2.7206	2.8092	0.8195	0.7447	0.5091	0.5091	1.1258	0.5997	0.5091	4.9131	0.5091	0.8715	0.6407	0.9514	0.93	0.5091	1.3005	1.623	0.5091	1.5751	0.9796	1.1625	0.5091	0.5091	0.5091	0.5091	0.9068	3.6657	0.5091
1401	2-linolenoylglycerophosphoethanolamine (18:3n3)*	Lipid	Lysolipid	45978	LC/MS Pos	100005720	5491.3	476.2					0.7914	0.8172	0.7516	1.9321	1.1079	0.5455	1.4469	0.8017	3.4447	3.2837	0.733	0.7958	0.7052	0.869	0.7888	0.598	0.3241	4.5113	0.6065	1.1485	0.7574	1.2345	0.8106	0.427	1.7562	1.3134	1.1182	1.9073	2.0452	1.0753	0.4675	0.9988	0.7434	0.3966	1.1877	3.4033	0.691
1363	2-linoleoylglycerophosphocholine*	Lipid	Lysolipid	35257	LC/MS Pos	100001557	5544	520.4					1.2501	2.0605	0.6783	2.6825	0.9969	0.4221	1.6338	0.4634	5.9402	3.1228	0.6144	0.7033	0.64	0.8207	0.8919	0.416	0.3953	2.8934	0.417	1.0031	0.6347	1.1228	1.0874	0.4613	2.0058	1.9222	0.3765	1.798	2.9478	1.5707	0.1387	0.7547	0.1158	0.4174	0.9936	2.9333	0.5859
1399	2-linoleoylglycerophosphoethanolamine*	Lipid	Lysolipid	36593	LC/MS Neg	100001776	5650	476.4					0.1156	0.2461	0.4169	0.2288	0.4997	2.4199	2.1492	2.2902	2.0419	1.4101	2.5956	1.7535	3.4995	1.41	5.1232	2.6224	0.3895	1.8954	0.5006	0.1921	0.4996	1.2332	0.5501	1.3123	0.2386	0.7894	0.3589	1.69	0.2646	0.1601	2.5231	1.0893	1.2668	1.2485	0.3984	1.4264	1.0128
934	2-methylcitrate	Energy	TCA Cycle	37483	GC/MS	90	1778	287.1	6061-96-7	439681	C02225	HMDB00379	0.7263	0.7445	0.6478	0.6972	0.7166	1.1326	1.3474	1.3973	1.5768	1.0009	2.0318	1.3181	1.1527	1.244	1.4828	0.9909	1.3331	0.9495	0.92	0.8058	0.7083	0.988	0.7681	0.9	1.148	1.1032	1.0609	0.8219	0.816	0.9991	1.1218	1.8112	1.5516	1.2891	1.3518	1.0334	1.5091
1349	2-myristoleoylglycerophosphocholine*	Lipid	Lysolipid	45957	LC/MS Pos	100005725	5380	466.3					0.6525	0.5354	0.6903	0.5354	0.5354	0.5354	0.7882	1.4694	0.5354	1.2297	0.8317	0.5354	0.9165	0.7177	0.9654	1.1038	1.1167	2.2517	0.5354	0.5354	0.7569	0.5354	0.9724	1.4497	1.2101	0.9966	0.8917	0.5354	1.0034	0.5354	0.6808	0.5354	0.5354	0.5354	0.5354	0.5354	0.5354
1347	2-myristoylglycerophosphocholine*	Lipid	Lysolipid	35626	LC/MS Pos	100001563	5450	468.3					0.8951	1.3315	0.3626	1.4227	1.1014	0.6253	0.6792	0.5881	3.643	2.8985	0.7585	0.9149	0.7569	0.6776	0.972	0.282	0.282	9.1316	0.282	1.0173	0.6898	1.6947	0.9827	0.6412	2.0411	1.5009	0.5382	2.0424	1.809	1.0266	0.3592	0.9722	0.282	0.6058	0.7148	4.1701	0.6835
1388	2-myristoylglycerophosphoethanolamine*	Lipid	Lysolipid	35682	LC/MS Pos	100001653	5460	426.1					0.5761	1.0768	0.408	1	0.408	0.408	0.408	0.4984	2.5399	2.1614	0.408	0.7179	0.408	0.855	0.8117	0.408	0.408	3.2883	0.408	0.9164	0.408	0.9611	0.408	0.5413	1.4332	0.5803	0.408	1.2005	1.1632	0.5798	0.408	0.727	0.5205	0.408	1.0447	2.9717	0.6508
1361	2-oleoylglycerophosphocholine*	Lipid	Lysolipid	35254	LC/MS Pos	100001556	5640	522.4					1	2.3082	0.5597	3.3918	0.9432	0.3632	1.0388	0.3924	5.639	3.882	0.3946	0.648	0.4614	0.7601	0.4832	0.4374	0.3987	4.9523	0.4754	1.2092	0.9744	1.6113	1.2694	0.6773	1.8327	0.9586	0.6476	2.8359	2.4384	1.3364	0.1524	0.7914	0.098	0.4755	1.1982	4.4596	0.5128
1395	2-oleoylglycerophosphoethanolamine*	Lipid	Lysolipid	35687	LC/MS Neg	100001651	5848	478.3					0.1257	0.266	0.3525	0.2675	0.4712	2.0615	1.9407	2.2561	1.9812	1.4472	2.1634	1.4625	2.8306	1.2662	4.6081	3.2795	0.5196	2.6914	0.5826	0.183	0.4853	1.5961	0.5882	1.3688	0.2476	0.7038	0.4183	1.874	0.3055	0.1649	2.6753	1.0352	1.2368	1.2917	0.3852	1.4723	0.9648
1418	2-oleoylglycerophosphoinositol*	Lipid	Lysolipid	37232	LC/MS Neg	100002069	5571	597.5					0.1856	0.3792	0.508	0.2087	0.3891	1.9994	1.3596	1.4576	2.1469	0.8995	1.6305	1.5403	2.5098	1.2113	6.384	3.7179	0.2843	5.1012	0.4936	0.2041	0.487	1.3397	0.6558	1.4539	0.1385	1.2102	0.4698	1.3396	0.3347	0.1227	3.3106	0.6574	1.0087	1.2702	0.3558	1.4144	1.03
1354	2-palmitoleoylglycerophosphocholine*	Lipid	Lysolipid	35819	LC/MS Pos	100001561	5482	494.3					0.9221	1.8566	0.5104	1.9888	1.2725	0.777	1.3782	0.9737	4.2297	3.4931	0.8866	0.8764	0.8353	1.0227	0.9773	0.7275	0.4935	6.2343	0.4856	0.9207	0.7496	1.3868	1.2109	0.6323	2.2906	1.4373	0.4995	2.1289	1.8464	1.2337	0.301	0.7596	0.2952	0.5372	1.0246	3.806	0.5983
1397	2-palmitoleoylglycerophosphoethanolamine*	Lipid	Lysolipid	36619	LC/MS Neg	100001785	5611	450.3					0.1207	0.2842	0.3576	0.1859	0.8571	2.0009	1.6993	2.2036	2.078	1.4292	2.2334	1.7081	3.0355	1.3959	5.9933	4.0251	0.4217	3.0795	0.6199	0.1874	0.4822	1.6629	0.537	1.7028	0.2369	0.956	0.3937	1.708	0.2167	0.1625	2.8902	0.9772	1.0058	1.404	0.3919	1.5559	0.9942
1352	2-palmitoylglycerophosphocholine*	Lipid	Lysolipid	35253	LC/MS Pos	100001562	5604	496.3		15061532			1.0408	3.1507	0.6966	3.0488	0.6849	0.2108	1.1861	0.2852	5.596	3.5678	0.4254	0.6344	0.3736	0.6121	0.4917	0.3824	0.5203	7.9568	0.7921	0.9592	0.6309	1.9466	1.0635	0.3848	2.3934	1.0866	0.3837	1.9793	3.1644	1.1521	0.1244	0.8158	0.0868	0.6917	1.4451	4.3839	0.561
1390	2-palmitoylglycerophosphoethanolamine*	Lipid	Lysolipid	35688	LC/MS Neg	100001652	5790	452.3					0.1678	0.302	0.5059	0.2706	0.4763	2.6761	2.5388	2.129	3.107	1.8068	2.4183	1.9251	2.9769	1.7418	5.0641	2.232	0.5446	1.5383	0.4572	0.1824	0.3166	1.1023	0.5881	1.3458	0.0855	0.5321	0.3953	1.0428	0.3159	0.2645	2.7729	1.4863	1.4889	1.8011	0.5003	1.4001	0.9737
3048	2-pyrrolidinone	Xenobiotics	Chemical	31675	GC/MS	100001081	1190.9	142	616-45-5	12025		HMDB02039	0.7897	1.2408	0.6998	1.3731	2.2901	1.7042	0.7111	1.2986	0.6746	1.9242	1	0.9149	1.0803	0.3588	1.878	1.899	2.1661	1.1584	0.6484	1.4816	0.6836	1.3818	0.7693	1.3368	1.3631	0.6297	0.6687	0.8232	0.581	0.4452	0.8747	0.9012	0.3588	1.418	1.2777	0.9651	1.4435
2267	3-aminoisobutyrate	Nucleotide	Pyrimidine Metabolism, Thymine containing	1566	GC/MS	1114	1252.2	102	10569-72-9;214139-20-5	64956	C05145	HMDB03911	0.9522	0.8929	0.8938	1.0167	1.1008	1.0604	1.0678	1.3554	1.2371	1.5506	1.5863	0.9325	1.4316	0.9534	1.3849	1.1631	1.309	1.0488	0.9934	0.8937	0.8698	1.1421	0.875	1.0048	1.3999	0.8621	0.8708	0.7598	0.7653	0.7461	0.9873	1.1991	1.1298	1.1255	1.1466	0.6469	0.8703
1173	3-dehydrocarnitine*	Lipid	Carnitine Metabolism	32654	LC/MS Pos	100001508	1020	160.2	10457-99-5	6991982	C02636	HMDB12154	1.593	1.3962	1.0577	1.231	1.6986	0.4785	0.4969	0.8118	0.5325	0.5922	0.5927	0.5785	0.5794	0.3514	0.6025	1.1859	1.543	0.9572	1.0083	1.1259	1.0465	1.1211	1.2255	1.0051	1.3332	1.9841	1.3243	1.0196	1.4178	1.1923	0.4757	0.525	0.5801	0.5039	0.4901	0.8646	0.86
2301	3'-dephosphocoenzyme A	Cofactors and Vitamins	Pantothenate and CoA Metabolism	18289	LC/MS Neg	100000138	2010	686.2	3633-59-8	444485	C00882	HMDB01373	0.6595	1.202	0.6821	0.4335	0.7573	0.663	0.8052	0.9532	0.8641	0.6523	0.3461	0.7153	0.7384	0.9941	1.1492	0.5077	1.0734	0.4296	0.961	1.2128	0.4623	0.5622	0.9021	0.5092	0.3529	0.8222	0.9179	0.9437	1.8188	1.3136	1.0086	0.9529	1.5243	1.444	1.669	1.13	2.6032
1177	3-hydroxybutyrate (BHBA)	Lipid	Ketone Bodies	542	GC/MS	254	1203.5	116.9	625-72-9	441	C01089	HMDB00357	0.9933	1.0922	0.7402	1.1521	0.8787	1.0703	0.7016	1.0418	0.8098	0.7079	1.0347	1.1749	0.982	0.9058	1.2661	1.298	1.5466	0.7683	1.1627	0.7055	0.6711	0.9729	0.6803	1.1286	1.1299	1.3931	1.5273	0.987	0.6529	0.8006	0.9348	1.3892	1.3817	0.7287	0.9624	0.9042	1
1189	3-hydroxydecanoate	Lipid	Fatty Acid, Monohydroxy	22053	LC/MS Neg	100000997	4681	187.2	5561-87-5	26612		HMDB02203	0.5888	0.821	0.7876	0.7259	1.0315	3.8749	1.869	2.968	2.8107	2.3731	3.3152	3.0832	2.5886	3.3612	4.1007	1.4779	1.165	0.88	1.2805	1.7166	1.1954	1.1405	2.0867	1.4717	1.7804	0.9729	0.8411	0.4055	0.4811	0.4592	1.5211	1.0808	1.545	1.0271	1.6106	0.7002	0.7616
264	3-hydroxyisobutyrate	Amino Acid	Leucine, Isoleucine and Valine Metabolism	1549	GC/MS	111	1205	177.11	2068-83-9	87	C06001	HMDB00336	0.6341	0.6933	0.6341	1.3422	0.8032	0.9318	1.1102	1.3148	1	0.8817	1.7989	0.6969	1.1775	0.6763	0.7766	1.3128	1.6177	0.993	0.6341	0.6341	1.2137	0.9649	0.6929	0.6341	0.8274	1.1345	0.8188	0.7562	0.835	0.7886	0.9046	0.9684	0.9631	1.4648	1.3241	0.9009	0.8557
190	3-hydroxykynurenine	Amino Acid	Tryptophan Metabolism	22110	LC/MS Pos	100000986	1453	225.1	2147-61-7	89	C02794	HMDB00732	1.4389	1.1255	1.0387	0.9516	1.494	0.9054	0.3761	0.5489	0.6436	1.1929	0.9632	0.6562	0.9351	0.7009	1.15	2.7397	1.9958	1.7602	1.6142	1.5852	2.3632	2.439	1.9063	2.4503	2.1958	2.2558	1.2088	1.2598	1.0368	1.0929	0.7609	0.7921	0.7747	0.8449	0.476	0.9025	0.6699
1188	3-hydroxyoctanoate	Lipid	Fatty Acid, Monohydroxy	22001	LC/MS Neg	100000773	3463	159.2	88930-08-9	26613		HMDB01954	0.357	1	0.6035	0.7388	0.6199	1.9455	1.0669	1.6748	1.6831	1.0944	1.941	2.0949	1.4425	1.7773	2.0829	0.357	0.9575	0.357	1.2236	1.2564	0.6033	0.7896	0.6628	1.0327	0.9949	0.6359	0.6911	0.357	0.357	0.357	1.0812	0.6892	1.1623	0.6995	0.357	0.5755	0.357
1186	3-hydroxypropanoate	Lipid	Fatty Acid, Monohydroxy	42103	GC/MS	115	1187.1	177.1	503-66-2	68152	C01013	HMDB00700	0.7665	0.666	0.6156	0.6535	0.7636	0.6926	0.7449	1.807	1.0702	0.8883	1.1704	1.0095	0.7121	0.5228	0.9361	1.1185	1.0897	1.0283	0.6329	0.7006	0.7712	1.046	0.7547	1.0133	1.1449	0.684	0.574	0.501	0.4851	0.7445	0.8154	1.2742	1.2541	1.0107	1.3091	0.6028	0.7548
1192	3-hydroxytetradecanedioate	Lipid	Fatty Acid, Monohydroxy	31930	LC/MS Neg	100001147	3385	273.2	73179-89-2				0.142	0.142	0.142	0.142	0.142	2.2223	1.5416	2.2443	2.163	1.4343	1.0087	1.4628	0.9913	0.8565	1.7176	0.142	0.142	0.142	0.142	0.142	0.142	0.142	0.142	0.2021	0.142	0.142	0.142	0.142	0.142	0.142	0.8728	1.0477	1.14	1.2395	1.0707	0.9854	0.9548
261	3-methyl-2-oxobutyrate	Amino Acid	Leucine, Isoleucine and Valine Metabolism	21047	LC/MS Neg	100000936	1489	115.1	3715-29-5	49	C00141	HMDB00019	1.0475	0.969	0.9801	0.6734	0.7672	1.2108	1.1862	0.6544	1.1615	0.7656	0.6456	0.4741	0.752	0.6331	1.2308	1.7645	1.0063	1.0026	0.9974	1.0317	0.9883	0.834	1.101	1.0811	0.9558	1.025	1.0302	1.0782	0.7863	2.1656	0.8312	1.3466	1.284	1.3013	1.0301	0.9552	0.8069
249	3-methyl-2-oxovalerate	Amino Acid	Leucine, Isoleucine and Valine Metabolism	15676	LC/MS Neg	100000036	2106	129.2	51829-07-3	47	C00671	HMDB03736	0.9743	0.7907	1.0496	0.791	0.7826	1.0309	0.997	1.059	1.0885	0.6543	0.533	0.7076	1.024	0.6333	1.1219	0.9875	1.1079	1.1509	1.0999	1.3164	1.2328	1.2076	1.0934	1.197	1.2941	0.8634	0.8935	1.2912	0.8208	0.8107	0.898	0.9462	1.1734	1.186	1.003	0.8422	0.9844
754	3-phosphoglycerate	Carbohydrate	Glycolysis, Gluconeogenesis, and Pyruvate Metabolism	40264	GC/MS	132	1754	357.1	80731-10-8	724	C00597	HMDB00807	1.6184	1.0521	1.0438	0.8351	0.913	1.1083	1.1715	0.9399	0.9635	0.6072	0.8519	1.0744	1.3073	0.8841	1.7379	1.5374	1.8872	1.3744	1.7454	1.7383	1.5598	1.8472	1.5175	1.2844	1.0228	1.0216	0.7547	1.2351	0.9784	1.0502	0.5479	0.6554	0.7119	0.4137	0.5945	0.6791	0.6351
2238	3-ureidopropionate	Nucleotide	Pyrimidine Metabolism, Uracil containing	3155	LC/MS Pos	1053	1062	133.1	462-88-4	111	C02642	HMDB00026	1.3082	0.8542	0.9595	1.376	1.3429	0.823	0.8669	0.9524	1.0021	1.2847	1.7687	1.376	1.1684	0.8513	1.4159	0.9308	1.2038	0.6908	0.7354	0.7218	0.691	0.6959	0.665	0.8101	0.8188	1.941	1.5423	0.6742	0.9166	1.1258	1.1459	1.0531	1.1303	1.0263	1.0514	1.0296	0.8947
350	4-guanidinobutanoate	Amino Acid	Guanidino and Acetamido Metabolism	15681	LC/MS Pos	100000096	1085	146.1	463-003;463-00-3	500	C01035	HMDB03464	0.3724	0.9551	0.3793	0.2338	0.1731	3.2938	0.8136	0.9532	0.6605	1.3002	1.5025	2.1405	1.2306	1.4137	1.149	0.5052	0.9277	0.6392	1.1725	0.282	1.5552	1.8099	0.1731	1.1155	0.3691	1.4012	0.4632	1.0313	0.1731	0.9652	1.7904	0.6555	1.2013	0.2596	0.7291	0.5141	1.2762
1059	4-hydroxy-2-oxoglutaric acid	Lipid	Fatty Acid, Dicarboxylate	40062	GC/MS	100002537	1658	333.1	1187-99-1	599	C01127	HMDB02070	0.2664	0.5328	0.3052	0.0513	0.1045	1.0972	1.4841	0.8208	0.669	0.0557	0.023	0.4701	0.7545	0.756	1.4541	0.9496	1.048	1.6441	1.6494	1.5665	0.9867	1.6704	1.4796	0.8111	0.5127	0.4351	0.349	1.4403	1.2153	0.6234	1.1871	1.4917	0.9386	0.9432	0.4073	0.4283	1.1297
2392	4-hydroxybenzoate	Xenobiotics	Benzoate Metabolism	21133	GC/MS	100000862	1623.8	267.1	99-96-7	135	C00156	HMDB00500	0.8602	0.5953	0.5952	0.7537	0.6442	1.7421	1.4431	1.305	1.3753	1.0623	1.3861	1.557	1.3699	0.9697	1.8296	1.0027	0.8716	0.4704	0.7117	0.6666	0.6783	0.9748	0.6498	0.9973	0.6944	1.4763	0.9007	0.7198	0.5705	0.4396	1.3721	1.8778	1.5199	1.273	1.1159	1.1453	1.0733
1179	4-hydroxybutyrate (GHB)	Lipid	Fatty Acid, Monohydroxy	34585	GC/MS	100001507	1277	233.1	502-85-2	10413	C00989	HMDB00710	0.9205	1.1345	1.1509	1.1742	1.1324	0.9972	1.3791	1.1752	0.891	0.9322	1.0558	1.2041	1.3088	1.3384	2.2781	1.1823	0.9107	1.0868	1.2485	1.3412	0.6319	1.1474	0.5355	0.7266	0.6429	1.3748	0.9024	1.2093	1.5151	0.8035	0.4074	0.5497	0.5058	0.6253	0.6577	0.6948	1.0081
2377	4-hydroxyhippurate	Xenobiotics	Benzoate Metabolism	35527	LC/MS Neg	100001423	1439	194	2482-25-9	151012		HMDB13678	0.7407	0.4981	0.4006	0.5235	0.4953	7.4044	2.7919	4.6227	5.2691	4.6898	2.2379	5.7985	3.1429	3.4209	3.2431	0.8994	0.9719	0.6271	0.6364	0.468	5.9933	0.9852	0.5309	0.9	0.894	1.6687	0.9944	0.6249	0.5448	0.5013	3.1461	7.4505	3.798	2.2984	2.021	2.063	1.6899
220	4-methyl-2-oxopentanoate	Amino Acid	Leucine, Isoleucine and Valine Metabolism	22116	LC/MS Neg	100000551	2200	129.2	816-66-0	70	C00233	HMDB00695	1.0218	0.7793	0.9793	0.5961	0.6595	0.9747	0.9704	1.0579	1.1591	0.6215	0.5047	0.6562	1.0542	0.6274	1.0646	1.1074	1.1876	1.2519	1.2191	1.2161	1.542	1.4903	1.2062	1.2659	1.4832	0.7862	0.7381	1.2286	0.8842	0.7483	0.9781	0.9193	1.2577	1.1961	0.983	0.8181	0.9893
2232	5,6-dihydrouracil	Nucleotide	Pyrimidine Metabolism, Uracil containing	1559	GC/MS	1125	1505.2	243	504-07-4	649	C00429	HMDB00076	1.2011	0.9736	1.3291	1.465	1.5171	0.9655	1.0055	1.429	1.3205	1.7343	2.5722	1.4064	1.2674	1.0537	1.6703	1.1541	1.0508	1.1552	0.8417	1.1326	0.8208	0.8241	0.9159	0.9242	0.9039	1.4596	0.9945	0.9116	0.8628	0.6865	0.7325	1.1072	0.9335	0.7609	0.9583	0.9911	0.9419
948	5-dodecenoate (12:1n7)	Lipid	Medium Chain Fatty Acid	33968	LC/MS Neg	100001232	5206	197.2	2430-94-6	5312378		HMDB00529	1.2678	1.123	1.2129	1.2284	1.5722	0.388	0.4181	0.4386	0.4108	0.3663	0.4802	0.3639	0.3781	0.4043	0.6139	1.3262	1.4006	1.3145	1.3945	1.3402	1.0809	1.2866	1.0617	1.1985	1.3994	1.2321	1.0127	0.8531	0.958	1.0045	0.4986	0.4872	0.5936	0.5513	0.5841	0.6433	0.591
173	5-hydroxymethyl-2-furoic acid	Amino Acid	Phenylalanine and Tyrosine Metabolism	42040	GC/MS	100003954	1559.1	271.1	6338-41-6	80642	C20448	HMDB02432	0.8152	0.2576	0.2576	0.2576	0.2576	1.2587	1.0129	1.3178	1.1131	1.4543	2.0107	0.9871	1.2788	0.667	2.0229	0.2576	0.2576	0.6285	0.2576	0.3766	0.2576	0.2576	0.3468	0.6496	0.2576	0.98	0.7889	0.4898	0.2576	0.4096	1.4195	1.5815	1.5731	0.9316	0.2576	0.4992	0.2576
341	5-methylthioadenosine (MTA)	Amino Acid	Polyamine Metabolism	1419	LC/MS Pos	212	2427	298.1	2457-80-9	439176	C00170	HMDB01173	1.4145	0.9955	0.8258	1.0045	1.0418	1.1525	1.0817	1.314	1.1383	1.1938	1.127	0.9592	0.9098	0.8315	1.4363	0.8669	1.1869	1.3612	1.1212	1.2248	1.0437	1.2595	1.1551	1.1184	1.4481	1.3364	0.8412	0.6136	0.6689	0.7966	0.9283	0.9431	1.1276	1.0047	0.9151	0.545	0.6223
360	5-oxoproline	Amino Acid	Glutathione Metabolism	1494	LC/MS Neg	1021	744	128.2	98-79-3	7405	C01879	HMDB00267	1.0083	0.8437	1.016	0.7718	1.0379	1.2394	0.9904	0.8419	1.0103	0.8662	1.1242	1.1135	1.1975	0.9538	1.5883	0.7889	0.9912	1.0335	0.9931	0.9157	0.7617	0.8079	0.8622	0.8151	0.6599	1.3742	1.1502	1.1412	0.9308	0.8405	1.2443	1.2528	1.4139	1.0978	1.0267	1.2331	1.2301
1518	7-beta-hydroxycholesterol	Lipid	Sterol	35092	GC/MS	100001095	2340	456.4	566-27-8	473141		HMDB06119	0.9491	0.9864	0.9956	1.0794	0.9681	1.3226	1.4123	0.9337	0.7694	0.5167	1.1269	0.8262	0.6614	1.0044	1.2552	1.5823	1.5602	1.4267	1.1266	1.2682	1.0365	1.5873	0.9335	1.3315	1.133	1.3116	0.6105	0.8703	0.6044	0.9585	1.1377	0.7182	1.0457	0.88	0.9465	0.6525	0.8101
1216	9,10-DiHOME	Lipid	Fatty Acid, Dihydroxy	38399	LC/MS Neg	179	5177	313.3	263399-34-4	9966640	C14828	HMDB04704	0.872	0.7504	0.7475	0.825	1.0546	1.355	1.4106	1.3865	1.8199	1.5062	1.457	1.7887	1.1328	1.2324	1.4203	0.7334	0.8558	0.9725	0.7356	0.7451	0.6495	0.8102	0.6905	0.7435	0.8275	1.2916	0.9186	0.7532	0.8993	0.8412	1.5602	1.535	1.566	1.487	1.4285	1.2584	1.3036
1127	acetyl CoA	Lipid	Fatty Acid Metabolism	32484	LC/MS Neg	1830	1900	808.1	102029-73-2	444493	C00024	HMDB01206	1.3155	0.5751	0.9595	1.2126	1.3123	0.9482	0.9174	1.1116	0.9974	1.1998	1.5438	1.0294	0.7781	0.7607	1.4939	1.294	1.3353	1.2596	0.7661	0.8905	1.0469	1.09	0.9399	1.2552	1.5356	2.1495	1.5808	0.6773	0.6318	0.8956	1.4168	0.9729	0.8977	1.2945	0.781	1.0552	0.8088
1155	acetylcarnitine	Lipid	Fatty Acid Metabolism(Acyl Carnitine)	32198	LC/MS Pos	100000802	1203	204.2	5080-50-2	1	C02571	HMDB00201	1.2828	1.0662	1.1427	1.1842	1.4495	0.876	0.8186	0.8016	0.888	0.9772	0.8766	0.8426	0.7925	0.7585	1.1216	1.0908	1.4624	1.0052	1.1297	1.1387	1.1626	1.2383	1.1853	1.0782	1.2874	1.6118	1.262	0.8432	0.9864	1.1023	0.9786	0.9588	1.0284	0.9303	0.913	0.988	0.9052
1178	acetylcholine	Lipid	Neurotransmitter	18790	LC/MS Pos	1749	866	146.1	60-32-1				0.5664	0.6145	0.3442	0.2423	0.4777	1.2868	0.8334	0.928	0.7004	0.9463	0.5054	0.6936	1.0673	0.9407	1.2379	0.9709	1.1384	1.0123	1.2	0.7868	1.3265	1.3902	1.2145	0.884	0.6281	0.8569	0.4933	1.0438	1.0094	1.1697	1.3851	0.6624	1.5703	0.9906	0.7042	0.8639	1.0778
2159	adenine	Nucleotide	Purine Metabolism, Adenine containing	554	LC/MS Pos	880	1003	136.1	73-24-5	190	C00147	HMDB00034	1.1491	0.8146	0.8611	0.9382	1.0036	1.1648	1.2236	1.4355	1.5277	1.7179	1.3485	1.2302	1.0785	0.8955	1.4669	0.9055	0.9964	0.8337	0.877	0.8138	1.0681	1.1215	1.1274	1.1897	1.2732	1.2088	1.0431	0.6389	0.711	0.6999	1.0192	1.0206	0.9764	1.0855	1.2073	0.9916	0.9004
2158	adenosine	Nucleotide	Purine Metabolism, Adenine containing	555	LC/MS Pos	798	1650	268.1	58-61-7	60961	C00212	HMDB00050	0.8264	0.817	0.984	0.6683	0.9524	1.267	1.5418	1.7349	1.3617	1.3534	1.0045	0.9173	0.8789	1.3575	1.4135	0.9955	0.8044	1.0491	0.905	1.0809	0.8892	1.0437	0.9788	1.0121	0.9916	0.7078	0.6114	0.6988	0.5515	0.539	2.0312	1.9427	2.7493	2.1239	1.9546	1.0484	2.2691
2152	adenosine 3'-monophosphate (3'-AMP)	Nucleotide	Purine Metabolism, Adenine containing	35142	LC/MS Neg	100001449	1268	346.1	84-21-9	41211	C01367	HMDB03540	1.0844	0.8942	0.8962	0.877	0.9392	1.1831	1.4084	1.2774	1.1498	0.9796	1.1595	1.2532	1.2685	1.0789	1.6763	1.0723	1.0398	1.1247	1.0296	1.047	0.4812	0.9978	0.9265	0.9938	0.9866	0.9487	0.7293	0.8288	0.8376	0.7694	1.0029	1.1382	1.0743	1.0737	1.0047	0.9621	1.0314
2151	adenosine 5'-monophosphate (AMP)	Nucleotide	Purine Metabolism, Adenine containing	32342	LC/MS Pos	209	1210	348.1	149022-20-8	6083	C00020	HMDB00045	0.6406	0.5944	0.6265	0.5664	0.7332	1.8189	1.7964	1.7215	1.277	1.2814	1.0955	0.9919	1.0713	1.6558	1.9353	1.1145	0.7527	1.0081	0.7721	0.7744	0.7396	0.9732	0.747	0.8201	0.8141	0.8786	0.5535	0.5898	0.5741	0.563	6.0028	4.3339	5.229	6.0093	2.802	1.0723	2.8041
2155	adenosine-2',3'-cyclic monophosphate	Nucleotide	Purine Metabolism, Adenine containing	37467	LC/MS Neg	72	1781	328.2	37063-35-7	2024	C02353	HMDB11616	0.593	0.5649	0.6011	0.6452	0.9104	1.4899	1.8381	1.8259	1.773	1.4067	1.8351	1.3726	1.1036	1.0728	2.2455	0.7542	0.6528	0.8132	0.9962	0.8498	0.5419	0.6989	0.717	0.6017	1.0656	0.7942	0.4422	0.6782	0.3759	0.7346	1.2389	1.1949	1.183	1.6375	0.8868	1.0403	2.4172
2157	adenylosuccinate	Nucleotide	Purine Metabolism, Adenine containing	18360	LC/MS Neg	1303	569	462.1	19046-78-7	195	C03794	HMDB00536	0.3538	0.3538	0.3538	0.3585	0.3538	1.0442	1.4816	1.0275	0.809	0.8216	1.4338	0.7862	0.8857	1.5314	1.0511	0.7163	0.3538	0.3538	0.3538	0.3538	0.3538	0.3538	0.3538	0.3538	0.3538	0.3538	0.3538	0.3538	0.6022	0.3538	3.8727	2.3103	4.0356	3.2175	2.1267	0.7302	1.9914
24	alanine	Amino Acid	Alanine and Aspartate Metabolism	1126	GC/MS	811	1147.6	115.9	56-41-7	5950	C00041	HMDB00161	1.1065	0.8831	0.9622	0.9437	0.9552	1.0621	1.0059	1.1106	1.0356	0.9315	1.0274	0.9909	1.0142	0.805	1.3891	1.138	1.2963	1.059	0.9897	1.0752	0.8392	1.159	0.9558	0.9603	0.954	1.1924	0.9602	0.8736	0.8571	0.7856	1.0682	1.1083	1.092	1.0604	0.9941	0.9633	1.0092
388	alanylalanine	Peptide	Dipeptide	15129	GC/MS	100000113	1379.5	271.1	1948-31-8	5484352		HMDB28680	1.1074	0.4571	0.838	1.1389	0.5091	1.3661	0.7	0.9104	1.0313	0.9934	1.3594	0.9383	0.9658	1.1974	2.2193	1.445	0.6724	1.0879	0.9227	1.5657	1.0034	1.6846	1.0476	0.6847	1.085	1.444	0.5535	0.7399	1.2904	0.6598	0.4571	1.0712	0.9401	1.4693	0.8351	0.7252	1.0255
397	alanylleucine	Peptide	Dipeptide	37093	LC/MS Pos	100001890	2150	203	1638-60-4	259583			1.4386	1.1674	0.8324	1.082	1.1679	0.8083	0.59	0.8546	1.1108	0.8106	1.1342	0.497	0.6765	0.4655	1.1763	0.9533	1.1902	0.7541	0.8431	1.1751	0.9679	1.2266	1.2694	1.2463	1.5837	1.3925	0.7552	0.7573	1.2753	1.103	1.3143	0.6083	0.6637	1.0482	0.8182	0.9185	0.7902
400	alanylphenylalanine	Peptide	Dipeptide	38679	LC/MS Pos	100002700	2422	237.2	3061-90-3	2080			1.9851	1.236	0.7187	1.0047	1.2535	0.6406	0.5345	0.9471	0.5345	0.5345	0.8132	0.5345	1.0321	0.9188	1.169	1.2735	1.7217	1.0232	1.3595	1.0909	1.0803	1.6094	1.3952	1.2539	1.7027	0.6929	0.7611	0.8358	0.9214	1.2408	0.7316	0.6585	0.93	0.8667	1	0.9364	0.851
406	alanylvaline	Peptide	Dipeptide	37084	LC/MS Pos	100001884	1513	189	3303-45-5	137276			1.2072	1.7019	0.7565	1.1511	1.0827	0.9551	0.8489	0.8092	0.8457	0.8208	0.8319	0.687	1.0963	0.6592	0.8055	1.0599	1.03	1.088	0.814	1.0919	0.6856	1.4094	0.8176	1.3365	1.1688	1.0018	0.6704	1.0105	1.3417	0.6592	1.0166	0.6592	0.7403	1	0.6592	1.2915	1.1909
2146	allantoin	Nucleotide	Purine Metabolism, (Hypo)Xanthine/Inosine containing	1107	GC/MS	1002	1809.8	518.3	97-59-6	204	C02350	HMDB00462	0.3936	0.5132	0.4497	0.5305	0.5097	11.0561	10.1759	29.8625	7.7688	10.4582	3.5063	9.9563	3.99	2.6196	3.8401	3.8538	0.5551	0.527	0.7293	0.9207	7.8533	0.8618	0.5982	1.3161	1.0072	0.8415	0.8458	0.4396	0.3314	0.5549	1.5146	6.8274	3.0064	1.6296	1.7527	1.0399	0.6737
922	alpha-ketoglutarate	Energy	TCA Cycle	33453	GC/MS	93	1779	419.1	305-72-6;328-50-7;22202-68-2	51	C00026	HMDB00208	0.1557	0.5615	0.3148	0.0424	0.042	0.999	1.4054	0.5936	0.6465	0.0097	0.0083	0.4464	0.5833	0.5213	1.1965	1.001	1.1596	1.6794	1.4537	1.4502	0.5748	1.5943	0.8631	0.6193	0.197	0.3397	0.2683	1.5573	1.2828	0.9658	1.002	1.1054	0.6162	0.8645	0.3623	0.4485	0.9093
2311	alpha-tocopherol	Cofactors and Vitamins	Tocopherol Metabolism	1561	GC/MS	1105	2305.4	502.5	59-02-9;10191-41-0	14985	C02477	HMDB01893	0.7012	0.7921	1.1	1.4374	1.1906	0.6251	0.3856	0.2997	1.24	1.3554	0.749	0.5229	0.2997	0.4488	0.4552	0.777	1.207	0.9531	1.3929	1.7313	1.1281	1.2166	1.1897	0.2997	0.7683	1.7075	1.0028	1.2295	0.9972	1.2536	0.5548	1.0562	1.1867	0.9075	0.9235	0.8883	0.7594
787	arabitol	Carbohydrate	Pentose Metabolism	38075	GC/MS	100000012	1687.5	307.1	7643-75-6	94154	C01904	HMDB01851	0.962	0.8938	1.063	0.8766	0.6184	1.2736	1.4669	1.1843	1.9152	1.3308	1.566	1.405	1.8326	1.0051	1.3684	0.616	0.9745	0.6851	1.0355	0.3879	0.8041	0.9949	0.5508	0.7748	0.7653	1.2176	0.8334	0.7999	0.7631	0.6406	0.8253	2.2182	1.4791	0.8748	0.9649	0.982	1.1083
2309	arabonate	Cofactors and Vitamins	Ascorbate and Aldarate Metabolism	37516	GC/MS	100001937	1736	292.1	7643-75-7	122045	C00878	HMDB00539	0.8486	0.9194	0.7278	0.8468	0.7816	1.3727	1.1812	1.2851	1.5091	1.3223	1.8411	1.3896	1.3391	0.923	1.6986	1.0686	1.2895	0.8672	1.0095	0.8722	0.7583	1.0004	0.7366	1.2203	0.9952	1.2051	0.9803	0.7449	0.7609	0.6361	1.0339	1.4502	1.2321	0.9154	0.7584	0.9734	1.0239
969	arachidate (20:0)	Lipid	Long Chain Fatty Acid	44679	LC/MS Neg	893	6282	311.3	506-30-9	10467	C06425	HMDB02212	0.217	0.4407	0.5349	0.4036	1.4027	1.0965	1.7108	1.2593	1.755	1.0505	1.5664	1.3888	1.4011	1.1033	2.3825	1.9704	0.6581	1.8739	0.908	0.2422	0.3581	1.3939	0.5785	1.2301	0.2986	1.5709	0.6295	1.0016	0.435	0.1879	2.0625	1.2437	0.8072	1.2925	0.3473	1.5858	0.8085
1122	arachidyl alcohol	Lipid	Fatty Alcohol, Long Chain	43394	GC/MS	100004292	2037.4	355.3	629-96-9	12404			0.8117	0.8029	0.8344	0.9315	1.0532	1.5985	1.7214	1.3843	1.6559	1.6617	1.7906	1.3384	1.2102	1.0459	1.9404	1.1077	1.1488	1.0045	1.0502	0.9288	0.9129	0.9686	0.8413	0.7886	1.2361	0.9615	0.7367	0.7586	0.6934	0.6318	1.1524	1.6011	1.583	1.4279	1.3128	0.9335	0.8971
301	arginine	Amino Acid	Urea cycle; Arginine and Proline Metabolism	1638	LC/MS Pos	231	650	175.2	1119-34-2	232	C00062	HMDB00517	0.8818	0.9853	0.9555	0.8944	1.0207	1.1282	0.9808	1.0224	1.1731	0.9187	1.022	0.9506	1.0311	0.8093	1.2983	1.0763	1.0358	0.9157	1.0555	1.1621	0.9407	1.1041	0.9749	1.0483	0.9921	1.0235	0.9549	0.8918	0.921	0.9055	1.1128	1.1131	1.1018	1.0715	1.0197	1.0079	0.9838
2306	ascorbate (Vitamin C)	Cofactors and Vitamins	Ascorbate and Aldarate Metabolism	1640	GC/MS	233	1850.1	332.1	134-03-2		C00072	HMDB00044	1.4565	0.9584	1.0856	4.7828	1.7063	0.9488	0.9358	0.9985	1.395	1.5964	2.6973	1.6207	0.9808	0.7465	1.5079	2.222	2.4082	1.3926	1.0015	1.023	1.2356	2.0126	1.0988	1.6983	1.8867	2.8744	1.9489	0.7284	0.5294	0.2849	0.943	0.9717	0.8593	3.101	0.4754	0.7145	0.6577
29	asparagine	Amino Acid	Alanine and Aspartate Metabolism	11398	GC/MS	917	1651.2	231	70-47-3	6267	C00152	HMDB00168	1.1324	0.8872	0.8611	0.9947	0.9272	1.1321	0.9317	0.9637	0.8655	0.6053	1.0514	1.0016	0.9902	0.8891	1.574	1.4947	1.5035	1.2605	1.2001	1.3473	0.9894	1.3259	0.9994	1.0295	1.2484	1.2146	0.9799	0.8386	0.8029	0.6234	1.1646	1.1457	1.0006	1.1113	1.0137	0.9084	0.9828
433	asparagylisoleucine	Peptide	Dipeptide	42976	LC/MS Pos	100003155	2070	246.2					1.135	0.9967	0.8701	0.7586	1.1932	1.6142	0.5793	1.4356	0.9348	0.9894	0.6094	0.7381	0.8193	0.816	0.8185	1.1366	1.5279	1.0562	1.428	1.0504	0.5816	1.8753	0.8984	1.6183	1.7879	0.438	0.7858	0.9117	1.5839	1.1352	0.8605	0.438	0.5861	0.8406	1.1549	1.0054	1.199
434	asparagylleucine	Peptide	Dipeptide	42980	LC/MS Pos	100003156	2170	246.2					1.349	1.291	1.1957	1.1354	1.3297	0.9111	0.7838	0.8373	0.7491	0.7077	0.6933	0.6429	0.792	0.5516	0.9225	1.2007	1.1548	0.8162	0.9263	1.038	0.9784	1.2142	1.0492	1.2381	0.8915	1.0914	0.8253	1.095	0.9699	0.9866	0.9062	0.7284	0.8821	0.731	1.0188	0.9945	1.1002
435	asparagylvaline	Peptide	Dipeptide	42028	LC/MS Pos	100003569	1517.3	232.2	145314-87-0	7019993			1.2706	1.0627	1.1808	0.9336	1.2895	0.9088	0.6201	0.9961	0.9815	0.8271	0.9146	0.4886	1.466	0.6475	1.075	1.3001	0.9052	0.7591	1	1.5216	1.2698	1.2479	1.189	1.0072	1.5798	1.3402	0.7284	1.2063	1.0691	0.6646	0.9434	0.8306	0.5229	1.0946	1.1092	0.8655	1.5524
2239	beta-alanine	Nucleotide	Pyrimidine Metabolism, Uracil containing	55	GC/MS	244	1451.8	174	56-41-7;107-95-9	239	C00099	HMDB00056	1.562	1.1093	1.1148	1.0498	0.8226	0.7662	1.0221	0.8883	0.9141	0.723	1.2931	0.8797	0.9395	0.9571	1.1317	1.0506	1.1154	1.2641	1.084	1.0313	1.0232	0.9855	1.272	1.096	0.9327	1.3906	0.9107	1.0351	0.8204	0.7885	0.8082	0.9172	1.1107	0.5976	1.0145	0.9363	0.7817
12	beta-hydroxypyruvate	Amino Acid	Glycine, Serine and Threonine Metabolism	15686	GC/MS	100000055	1425.1	221	1113-60-6;3369-79-7	964	C00168	HMDB01352	1.1443	0.9257	0.7272	0.877	0.7817	1.0929	1.0122	1.1313	1.1858	1.0311	1.2557	0.9117	1.3605	0.9823	1.7913	1.1022	1.4142	0.9915	1.0556	1.1519	0.8261	1.075	1.1703	0.753	0.6963	1.3379	1.0085	0.8915	0.7206	0.6648	1.0772	1.0743	1.3644	0.5581	0.9545	0.7669	0.9773
1535	beta-sitosterol	Lipid	Sterol	27414	GC/MS	100001033	2380.8	357.4	83-46-5	222284	C01753	HMDB00852	0.6565	0.8562	0.9939	0.9497	1.0066	0.768	0.8683	0.5804	0.737	1.0061	0.9746	0.8723	0.8026	0.8949	0.8827	0.9263	1.4043	0.9807	1.2123	1.1041	0.912	1.1545	0.7726	0.7354	1.1347	1.0095	1.0957	0.9416	0.7892	0.9159	1.1229	1.2715	1.3527	1.167	1.2025	1.0969	1.2605
2329	biopterin	Cofactors and Vitamins	Tetrahydrobiopterin Metabolism	12358	LC/MS Pos	1548	1555	238.1	22150-76-1	445040	C06313	HMDB00468	0.1038	0.0884	0.0677	0.0548	0.0787	0.4878	0.2777	0.4553	0.4303	0.5889	0.3953	0.5861	0.4235	0.3373	0.6119	1.5805	1.8108	1.4407	1.7244	1.7725	1.4592	1.5013	1.4817	1.4893	1.8537	0.238	0.131	0.0789	0.0772	0.1346	0.2368	0.1553	0.2427	0.3138	0.1958	1.8141	1.6357
2324	biotin	Cofactors and Vitamins	Biotin Metabolism	568	LC/MS Pos	251	3029	245.2	58-85-5	171548	C00120	HMDB00030	1.0736	0.9381	0.8425	0.9926	1.0804	1.3851	1.1143	1.424	1.3249	1.2846	1.186	1.2016	1.2677	0.8847	1.7326	1.2361	0.8479	1.0407	0.9849	0.9139	1.0387	1.0218	1.1219	1.3797	1.0853	1.302	0.8498	0.7262	0.7216	0.7646	1.1753	0.7768	1.0074	1.1716	0.9222	0.7305	0.671
1537	campesterol	Lipid	Sterol	39511	GC/MS	100001269	2353	343.4	474-62-4	173183	C01789	HMDB02869	0.8854	1.0319	1.2465	0.9755	1.1467	0.5769	0.6468	0.6097	0.7431	0.8269	0.7722	0.852	0.7823	0.6452	0.6073	1.1313	1.1783	1.0714	1.4541	1.0747	0.9421	1.0389	0.9468	1.0079	1.2427	1.3173	1.0704	1.0335	0.8568	0.8138	0.5465	0.8675	0.9921	0.9237	0.9258	1.1508	1.1562
944	caprate (10:0)	Lipid	Medium Chain Fatty Acid	1642	LC/MS Neg	888	5092	171.2	112-37-8	2969	C01571	HMDB00511	1.5106	1.093	1.2658	1.1719	1.6651	0.7752	0.7245	0.7623	0.8034	0.7952	0.9291	0.8046	0.8701	0.6449	1.1291	1.2508	1.5158	1.3895	1.2775	1.2847	1.0267	1.077	1.0707	1.1209	1.2822	1.4485	1.1439	0.994	0.9667	1.006	0.7649	0.8943	0.9158	0.8401	1.0078	1.0593	0.7682
1172	carnitine	Lipid	Carnitine Metabolism	15500	LC/MS Pos	100000007	702	162.2	461-05-2	10917	C00318	HMDB00062	1.145	1.0408	1.0038	0.9973	1.2083	1.0702	1.0906	1.1167	1.1097	1.0772	0.9994	0.8115	0.9628	0.7834	1.1987	1.0772	1.1722	0.9728	1.0977	1.0834	1.0006	1.1689	1.0166	1.1769	1.1682	1.0747	0.8805	0.8453	0.8053	0.8797	0.91	0.8942	0.9805	0.9133	0.9907	1.0049	0.9336
1334	choline	Lipid	Phospholipid Metabolism	15506	LC/MS Pos	1256	674	104.2	67-48-1	305	C00114	HMDB00097	1.002	0.9215	0.8172	1.2202	1.198	0.7774	0.8319	0.7794	0.996	1.0523	0.9474	0.9013	0.8691	0.7512	0.9338	0.9427	1.5606	0.8561	1.1579	1.0492	0.9208	1.0705	0.9738	1.0322	1.0419	1.0948	1.3102	0.6753	0.9364	0.9594	1.0346	1.2995	1.3574	1.3727	1.2727	1.0842	1.0414
1335	choline phosphate	Lipid	Phospholipid Metabolism	34396	LC/MS Pos	267	695	184.1	72556-74-2	1014	C00588	HMDB01565	1.0586	1.0035	1.0185	1.1038	1.1132	1.4307	1.4928	1.287	1.5185	1.3438	1.2298	1.2335	1.4002	1.1944	1.6018	0.9095	1.0403	0.8156	0.9097	0.8291	0.8588	1.0069	0.9065	0.9965	0.9422	1.0281	0.932	0.7895	0.8268	0.7304	1.0904	1.0735	1.174	0.9876	1.034	0.9588	1.0363
917	citrate	Energy	TCA Cycle	1564	GC/MS	1124	1763.4	273.1	77-92-9	311	C00158	HMDB00094	0.7581	0.9477	0.9551	0.7835	0.5656	1.4679	2.1669	1.8577	1.8093	0.8169	1.8658	1.4516	1.8037	1.8812	2.5826	1.8243	1.3983	2.5455	1.4453	1.5208	1.5788	2.0191	1.7994	1.4693	1.8483	0.8819	0.659	1.0893	0.814	0.7524	0.8507	0.9781	1.0774	0.7711	0.6771	0.6818	0.9842
2302	coenzyme A	Cofactors and Vitamins	Pantothenate and CoA Metabolism	2936	LC/MS Neg	270	1600	766.1	85-61-0;18439-24-2	317	C00010	HMDB01423	0.7746	0.596	0.689	0.5355	0.453	0.7648	1.0574	1.2691	0.937	0.7594	0.5217	0.8709	0.8546	0.9955	1.4708	0.4751	0.6632	0.4741	0.4161	0.7036	0.5562	0.462	0.7937	0.4611	0.2433	1.1732	1.0045	1.1293	1.0309	1.3091	1.5521	0.7771	1.9977	1.3441	1.884	1.4898	1.6541
2181	cyclic adenosine diphosphate-ribose	Nucleotide	Purine Metabolism, Adenine containing	45992	LC/MS Neg	100001059	1026.9	540.1	119340-53-3				1.0963	0.7484	0.8526	0.9403	0.903	1.0544	1.1526	0.977	1.2208	0.9096	1.004	0.9385	0.8516	0.8017	1.2315	0.9055	1.2371	1.1069	1.0082	0.9177	0.9786	0.9597	0.9404	0.9151	1.0066	1.3526	1.1696	0.8784	0.9323	0.7946	1.3234	1.5464	1.4891	1.2621	1.2048	1.2776	1.2501
280	cystathionine	Amino Acid	Methionine, Cysteine, SAM and Taurine Metabolism	15705	GC/MS	310	1979.6	218.1	535-34-2	439258	C02291	HMDB00099	1.3758	0.8053	1.1704	1.1367	0.7241	1.1493	0.9524	0.8504	1.1254	0.8462	1.3635	1.3642	1.1476	0.9635	1.5348	1.26	1.1292	1.2249	1.1907	1.1199	0.7458	1.0631	0.9976	0.9292	1.1228	0.9926	0.8532	0.7125	0.5775	0.8244	1.3283	1.1823	1.1701	1.1913	1.0559	1.0024	0.8069
285	cysteine	Amino Acid	Methionine, Cysteine, SAM and Taurine Metabolism	31453	GC/MS	800	1560.1	218	52-90-4;56-89-3	5862	C00097	HMDB00574	3.4461	2.2808	0.397	1.4327	3.5224	0.09	0.7405	1.296	0.1699	0.9079	1.982	1.1223	1.557	1.357	0.1662	1.9768	1.9703	1.4635	1.222	0.2394	0.9118	0.5837	1.0161	0.9674	1.6452	1.2016	2.1284	0.0974	1.3684	0.1088	0.9532	0.8928	1.1637	0.1294	0.5583	1.9028	1.8497
287	cystine	Amino Acid	Methionine, Cysteine, SAM and Taurine Metabolism	39512	GC/MS	279	2015.3	145.9	56-89-3	67678	C00491	HMDB00192	1.2555	1.2483	1.0376	0.9074	1.043	0.3826	0.9634	0.7854	0.7056	0.7697	1.1035	0.9945	0.6991	0.9854	0.6929	1.3342	1.4197	1.491	0.9974	0.9399	1.0902	0.6945	0.823	0.6945	1.0339	1.0459	1.1725	0.7602	1.056	0.6893	1.0943	1.0763	1.03	0.3906	0.8454	1.1379	1.4377
2247	cytidine	Nucleotide	Pyrimidine Metabolism, Cytidine containing	514	LC/MS Pos	827	1065	244	65-46-3	6175	C00475	HMDB00089	1.1894	1.0775	0.9749	1.0047	1.2508	1.2211	1.1348	1.8842	1.4804	1.6	1.6718	1.2897	1.2391	1.1752	2.0275	1.1799	1.1634	1.1098	1.0836	1.2275	0.9251	1.1544	0.9536	1.1366	1.3721	0.9926	0.7832	0.9078	0.7972	0.9371	0.8724	0.7635	0.7199	0.817	1.0417	0.7588	0.618
1336	cytidine 5'-diphosphocholine	Lipid	Phospholipid Metabolism	34418	LC/MS Pos	1220	777	489.1	33818-15-4	13804	C00307	HMDB01413	0.5752	0.9117	0.5082	0.5082	0.5082	1.5135	0.8618	1.1076	0.5082	1.0196	1.0485	1.1953	0.7298	1.0576	2.0852	0.8632	0.5082	0.6589	0.9873	0.5936	0.8063	0.9545	0.9721	0.82	0.5082	0.5082	0.9396	0.9216	0.9623	0.7462	1.71	1.807	1.5167	1.8471	1.3151	1.3494	1.4818
1171	deoxycarnitine	Lipid	Carnitine Metabolism	36747	LC/MS Pos	100001662	759	146.1	6249-56-5	134	C01181	HMDB01161	0.9657	0.9111	0.7416	0.7377	0.9872	0.8619	0.6932	0.6958	0.6615	0.6618	0.8297	0.7859	0.5147	0.759	1.1526	0.9936	1.1679	1.0213	1.3374	0.9985	1.0407	1.2226	1.0015	1.1666	1.0296	1.0572	0.7891	0.9317	0.9336	1.4304	1.1161	1.0708	1.4143	1.009	0.862	0.8674	1.1181
2509	diaminopimelate	Xenobiotics	Food Component/Plant	15130	GC/MS	100000115	1874.4	272.1	1476-39-7;2577-62-0	439283	C00666	HMDB01370	0.4788	0.4788	0.4788	0.7557	0.761	0.8033	0.4788	1.6314	1.6194	1.4547	2.0943	0.4788	1.823	0.4788	1.4293	0.4788	0.4788	0.4788	1.1386	0.4788	0.4788	0.6582	0.4788	0.4788	1.0295	0.5863	0.4788	0.4788	0.4788	0.4788	0.4788	1.5539	1.4826	0.4788	1.5679	0.4788	0.4788
1000	dihomo-linoleate (20:2n6)	Lipid	Polyunsaturated Fatty Acid (n3 and n6)	17805	LC/MS Neg	1231	5722	307.3	2091-39-6	6439848	C16525	HMDB05060	0.4381	0.8164	0.9356	0.7327	2.4103	0.7749	0.8925	0.9507	1.0338	0.7937	1.2197	1.0083	1.1493	0.8618	1.8369	2.6843	0.9917	2.805	1.275	0.3384	0.5962	1.7263	0.9159	1.367	0.5238	2.6881	1.1653	1.7827	0.7994	0.3303	1.8963	1.1207	0.9468	1.2538	0.4649	1.642	0.8749
2330	dihydrobiopterin	Cofactors and Vitamins	Tetrahydrobiopterin Metabolism	35129	LC/MS Pos	100001506	1510	240.1	6779-87-9	1879	C00268	HMDB00038	0.0885	0.1767	0.0572	0.1775	0.0764	0.1009	0.1823	0.1252	0.1838	0.0901	0.1145	0.1888	0.1315	0.1368	0.2037	1.2435	2.8138	1.1607	2.4176	1.3685	1.1232	2.4069	1.4111	2.5827	1.4645	0.1425	0.1236	0.0585	0.1157	0.0967	0.0936	0.1283	0.0572	0.1627	0.0968	1.539	1.8002
312	dimethylarginine (SDMA + ADMA)	Amino Acid	Urea cycle; Arginine and Proline Metabolism	36808	LC/MS Pos	100001810	812	203.2	102783-24-4	123831	C03626	HMDB01539	1.1623	0.81	0.6714	0.9567	0.8207	1.6479	1.0813	0.8568	1.0394	1.0129	1.0518	1.1174	1.1158	1.0104	1.7022	0.9533	1.0348	1.0847	0.9896	0.9007	1.0212	1.0808	1.3296	1.1893	1.182	0.9829	0.88	1.1079	0.7561	0.8384	1.482	1.1407	1.3179	1.1426	0.7973	1.1844	0.724
1074	dodecanedioate	Lipid	Fatty Acid, Dicarboxylate	32388	LC/MS Neg	100001102	2990	229.2	693-23-2	12736	C02678	HMDB00623	0.9899	0.6904	0.6953	0.6445	0.7173	1.0033	1.0396	0.9122	1.1701	0.7787	0.5453	0.5607	0.8042	0.5261	1.2447	0.6316	0.9853	0.9664	0.7232	0.6697	0.7897	1.1951	0.9461	0.8403	0.9787	1.1442	0.9776	0.9967	1.0477	1.097	1.4205	1.0863	1.4414	1.3053	1.4508	1.7773	1.5808
1078	eicosanodioate	Lipid	Fatty Acid, Dicarboxylate	39831	LC/MS Neg	100002951	5199.1	341.4	2424-92-2	75502			0.4724	0.6364	0.6724	0.8861	0.895	5.0449	5.0113	4.3219	6.7153	4.6209	3.819	4.0076	3.7153	3.4705	4.2341	0.833	0.9466	0.7954	0.878	0.3367	0.6868	0.8434	0.2044	0.9344	1.2006	0.5968	0.9452	0.4157	0.6112	0.6123	5.1121	5.4745	6.3575	5.23	5.8921	2.5174	3.2392
972	eicosenoate (20:1n9 or 11)	Lipid	Long Chain Fatty Acid	33587	LC/MS Neg	100001335	5955	309.4		5282768			0.2833	0.5391	0.6057	0.4076	1.6469	0.9018	1.321	1.0049	1.3577	0.9951	1.2401	1.2475	1.1955	1.0525	1.8463	1.7354	0.7356	1.9134	0.9442	0.2194	0.3497	1.3138	0.53	1.1821	0.2757	1.6625	0.7588	0.9826	0.4656	0.2021	2.0044	1.4433	1.0135	1.4826	0.5057	1.8501	0.8623
1541	ergosterol	Lipid	Sterol	27553	GC/MS	100001020	2346.1	363.3	57-87-4	444679	C01694	HMDB00878	0.8016	0.8299	0.9971	1.0375	1.1316	0.8511	0.8672	0.7206	0.7512	1.127	0.968	1.0996	0.9488	0.9501	0.9807	1.2002	1.1803	1.0896	1.1031	1.1446	0.8838	1.0979	0.7882	0.8847	1.3312	1.11	0.9528	0.8862	0.695	0.7197	0.9165	1.1329	1.2088	1.2456	1.0678	1.0029	1.0251
2492	erlose	Xenobiotics	Food Component/Plant	42037	GC/MS	100003721	2342.3	361.2	13101-54-7	193471			1.048	0.5827	0.8838	1.2158	1.3215	0.7126	1.0848	0.6142	0.486	0.394	0.8092	1.0688	1.0464	0.7446	1.335	1.7065	2.1758	0.7236	0.7035	1.6523	0.9999	1.1246	0.5204	1.0081	1.2958	1.4592	0.9021	0.5527	0.5068	0.2713	0.5495	0.9888	0.7308	0.6729	0.4401	1.0001	1.8225
976	erucate (22:1n9)	Lipid	Long Chain Fatty Acid	1552	LC/MS Neg	1087	6273.3	337.4	112-86-7	5281116	C08316	HMDB02068	0.2372	0.4732	0.4987	0.2985	1.4219	1.0771	1.7329	1.1084	1.9458	1.0937	1.4316	1.7021	1.463	1.3813	2.462	1.4465	0.5681	1.4557	0.7873	0.1952	0.2357	1.1472	0.3951	0.9997	0.1903	1.5849	0.6616	0.8224	0.4601	0.1834	2.485	1.8402	1.0533	1.7713	0.4711	2.0297	1.0003
2634	erythritol	Xenobiotics	Food Component/Plant	20699	GC/MS	100000846	1517.5	217	149-32-6	222285	C00503	HMDB02994	1.0543	0.8288	0.7641	0.954	0.9208	1.2783	1.1119	0.8554	1.2843	1.0364	1.146	1.2644	1.2716	0.8509	1.301	1.0338	1.2369	0.8304	0.9945	0.819	0.8536	1.033	0.8168	0.9377	0.7558	1.7165	1.0551	0.8179	0.7341	0.5872	1.1593	1.5423	1.1894	0.9907	1.0055	1.1163	0.9674
911	erythronate*	Carbohydrate	Aminosugar Metabolism	33477	GC/MS	100001320	1546.9	292.1	88759-55-1	2781043		HMDB00613	0.8823	0.826	0.7654	0.8589	0.7672	1.5914	1.481	1.2726	1.6147	1.5282	1.6939	2.1529	1.2495	0.8343	1.8518	0.9484	1.2687	0.8227	0.6396	0.6748	0.7169	0.9755	0.758	1.0337	0.831	1.1792	1.0181	0.7587	0.7418	0.5678	1.2315	1.5688	1.4019	0.8316	0.8812	1.0611	1.024
1340	ethanolamine	Lipid	Phospholipid Metabolism	1497	GC/MS	420	1304	174.1	141-43-5	700	C00189	HMDB00149	1.466	0.8373	0.8441	0.8671	0.7702	0.8895	0.9983	0.9174	1.1056	0.915	1.4652	1.1718	1.0826	0.953	1.123	0.9204	1.0966	1.2478	1.1128	1.0317	1.0438	0.8612	1.2909	0.9793	0.8415	1.5105	1.1261	0.8232	0.7871	0.8323	1.3633	1.4477	1.6673	1.0845	1.5696	1.119	0.8744
2296	flavin adenine dinucleotide (FAD)	Cofactors and Vitamins	Riboflavin Metabolism	2134	LC/MS Neg	327	2413	784.1	146-14-5;84366-81-4	643975	C00016	HMDB01248	1.0592	0.7462	0.7999	1.0292	0.994	1.0792	1.0486	1.1284	1.2488	1.2908	1.5307	1.133	0.8895	0.8863	1.3767	1.0224	1.3425	1.179	1.0587	0.9781	0.9637	0.9134	0.9347	0.934	1.4533	1.1175	0.9646	0.6635	0.681	0.6529	1.006	1.2521	1.0499	1.2178	1.1015	0.8497	0.9116
2297	flavin mononucleotide (FMN)	Cofactors and Vitamins	Riboflavin Metabolism	15797	LC/MS Neg	100000251	2395	455.1	130-40-5	710	C00061	HMDB01520	0.9758	0.8267	1.0164	1.2362	1.1511	1.0664	0.9615	1.0049	1.2162	1.1164	1.3153	0.9794	0.7688	0.8383	1.0757	1.0475	1.2618	1.0432	1.1259	0.9591	0.7296	1.1295	0.9313	0.9951	1.2457	1.2297	1.0443	0.7267	0.9188	0.8888	0.7447	1.1424	0.8201	1.0191	1.0748	0.8105	0.9394
841	fructose	Carbohydrate	Fructose, Mannose and Galactose Metabolism	577	GC/MS	878	1758	217	57-48-7	5984	C00095	HMDB00660	0.5839	0.604	0.6914	0.723	0.7735	1.2791	1.5143	1.1236	1.0391	1.0456	1.4653	1.5149	1.3111	0.9996	1.8533	0.7359	0.7637	0.5774	0.4478	0.648	0.4559	0.811	0.4808	0.7905	0.8859	1.2944	0.7118	0.7024	0.3967	0.4859	1.092	1.8111	1.2593	1.0111	0.789	1.2422	1.2328
926	fumarate	Energy	TCA Cycle	1643	GC/MS	330	1382.1	245	100-17-8	444972	C00122	HMDB00134	1.2478	1.1407	1.1211	1.4842	1.4204	0.6989	0.8917	0.9287	0.986	1.1982	1.2592	0.9546	0.8042	0.7724	1.3775	1.3008	1.2338	1.0309	1.071	1.0473	0.9312	1.0653	0.9055	1.014	1.1285	1.3233	1.4921	1.0857	0.7891	0.8525	0.6688	0.8832	0.8055	0.9586	0.808	0.8073	0.7422
41	gamma-aminobutyrate (GABA)	Amino Acid	Glutamate Metabolism	1416	GC/MS	141	1539.7	304.1	56-12-2	119	C00334	HMDB00112	1.554	1.0349	1.2032	1.2576	1.0416	0.8123	0.9274	0.747	0.8297	0.847	1.3475	0.9738	1.055	0.8276	1.1848	1.2248	1.4233	1.2199	1.0604	1.0628	0.8991	0.9321	0.9832	0.9219	0.8868	1.6142	1.1737	1.0003	0.9883	0.8984	0.8908	1.036	1.1579	0.7192	0.9252	0.9617	0.8639
367	gamma-glutamylalanine	Peptide	Gamma-glutamyl Amino Acid	37063	LC/MS Pos	100001843	1108	219	5875-41-2	440103			0.9123	0.9074	0.7715	0.8266	0.8631	0.9315	0.8485	0.9541	1.0135	0.8857	1.0091	0.9451	1.0811	0.7543	1.4386	1.0577	1.2466	0.7488	0.8371	0.8872	0.7245	1.0619	0.7413	1.0647	0.8114	1.1668	0.8916	0.7619	0.8327	0.9877	1.2982	1.3328	1.3156	1.2275	1.2998	1.3065	1.5036
368	gamma-glutamylcysteine	Peptide	Gamma-glutamyl Amino Acid	1778	LC/MS Pos	1036	1274	251.1	636-58-8	842	C00669	HMDB01049	1.1108	1.1714	0.9814	0.7971	0.9391	0.8007	1.1881	1.1036	1.1427	0.766	1.0804	1.1848	1.3749	0.941	2.06	1.1214	0.8999	0.9519	0.9701	0.8022	0.4775	0.9131	0.5181	1.0186	0.5295	1.2212	0.7671	0.9494	0.7143	0.7767	1.4583	1.2038	1.3136	1.1766	1.2794	1.3104	1.4235
369	gamma-glutamylglutamate	Peptide	Gamma-glutamyl Amino Acid	36738	LC/MS Pos	331	1036	277.1	1116-22-9	92865	C05282	HMDB11737	0.9661	0.9017	0.9115	0.9922	1.0258	1.0083	1.0023	1.2865	1.1599	1.0739	0.7404	0.9282	0.9246	0.7048	1.3493	1.0537	0.843	0.9252	1.1897	0.9977	0.9819	1.138	0.8329	1.055	1.1312	1.2119	0.8078	1.0395	0.733	0.9105	1.0106	0.9743	1.0877	1.0279	1.0293	1.2726	0.9787
370	gamma-glutamylglutamine	Peptide	Gamma-glutamyl Amino Acid	2730	LC/MS Pos	1140	806	276.1	10148-81-9	150914	C05283	HMDB11738	0.8473	0.8751	0.6581	0.8611	0.8079	0.5757	0.5076	0.438	0.561	0.5521	0.8851	0.791	0.6946	0.7838	1.2729	0.4515	1.1188	0.6393	1.0642	0.9834	0.7517	1.0166	0.9237	0.6739	0.7456	1.217	1.2598	0.8271	0.7374	0.5841	1.5153	1.1836	1.436	0.8661	1.0406	2.1497	1.8484
373	gamma-glutamylisoleucine*	Peptide	Gamma-glutamyl Amino Acid	34456	LC/MS Pos	100001485	2644	261.2		14253342		HMDB11170	1.2309	0.9779	0.7593	1.1239	0.9292	1.0158	0.9004	0.7382	1.129	0.9481	1.0162	1.2193	1.0216	0.8209	1.2996	0.799	1.3784	1.0529	0.8816	0.8357	0.8391	1.2537	0.9194	1.0421	0.9705	1.4247	1.1567	0.61	0.8094	1.0843	1.2337	0.9936	1.2318	1.2852	1.0064	1.0566	0.9507
374	gamma-glutamylleucine	Peptide	Gamma-glutamyl Amino Acid	18369	LC/MS Pos	1268	2744	261.2	2566-39-4	151023		HMDB11171	1.217	0.8491	0.6891	0.8023	0.8887	1.3184	0.9895	0.9285	1.1995	0.9659	1.0105	1.1558	1.1864	0.7641	1.6151	1.1016	1.2415	1.1582	0.8726	0.827	0.8773	1.2217	0.9574	1.1957	0.8709	1.4008	1.0344	0.7447	0.8802	0.903	1.3108	1.0157	1.3963	1.2309	1.1963	1.0355	0.9081
376	gamma-glutamylmethionine	Peptide	Gamma-glutamyl Amino Acid	37539	LC/MS Pos	100001313	1993	279.2	17663-87-5	7009567			0.9268	0.5914	0.6112	0.6582	1.3842	0.8512	0.373	0.8027	1.1309	0.7454	0.613	0.6367	0.7463	0.373	1.2535	1.2318	1.0725	0.99	1.1585	0.8701	1.1042	1.2784	0.8653	1.5757	1.2293	0.7623	0.8783	1.0061	0.5387	0.9451	1.1765	0.855	1.3665	1.065	0.7934	1.2485	0.9079
377	gamma-glutamylphenylalanine	Peptide	Gamma-glutamyl Amino Acid	33422	LC/MS Pos	100000491	2846	295.1	7432-24-8	111299		HMDB00594	1.1109	0.8311	0.9917	0.8162	0.9502	0.9368	1.0361	0.6794	1.0813	0.9211	1.2129	1.0413	1.1908	0.7143	1.2756	1.1877	1.3447	0.9802	0.999	1.0832	1.0319	1.1353	0.9474	0.968	1.0215	1.2719	1.1566	1.001	0.999	0.7632	1.0014	1.0029	1.3288	1.1055	1.0219	0.8985	0.9098
378	gamma-glutamylthreonine*	Peptide	Gamma-glutamyl Amino Acid	33364	LC/MS Pos	100001314	977	249.1	5652-48-2				1	0.8502	0.6039	0.8063	0.5428	0.7331	1.0637	1.0847	1.0918	1.091	1.5128	1.4456	1.0603	0.8207	1.3065	0.8453	1.2843	0.8462	0.8058	0.5819	0.9125	0.6127	0.846	0.9507	1.197	0.8192	0.9996	0.6011	1.0568	0.8862	0.5803	0.5428	0.6698	0.849	1.334	1.0846	1.0299
381	gamma-glutamylvaline	Peptide	Gamma-glutamyl Amino Acid	32393	LC/MS Pos	100001126	2040	247.2	2746-34-1	7015683		HMDB11172	1.3757	0.6872	0.9564	0.9952	0.9632	0.7772	0.588	1.0363	0.572	1.0898	1.1016	0.6848	0.7165	0.8414	1.4614	1.2913	1.6627	0.7823	0.6859	1.0833	0.8209	1.5773	1.2325	1.3706	1.002	1.3944	1.2076	0.9228	1.073	0.9438	0.8931	1.2519	0.9975	0.7869	1.1915	0.6945	0.8487
2316	gamma-tocopherol	Cofactors and Vitamins	Tocopherol Metabolism	42315	GC/MS	100001308	2264	223.1	54-28-4	14986	C02483	HMDB01492	1.1326	0.6894	1.018	0.3827	0.3827	0.3827	0.9324	0.3827	1.5281	1.0761	0.3827	0.3827	0.3827	0.3827	0.9543	1.3037	0.3827	1.1362	1.2581	1.1639	0.9298	1.075	0.7925	1.2167	1.159	1.4306	1.4927	0.8842	0.7742	1.5069	0.3827	0.3827	1.4053	0.3827	0.8338	0.7072	0.5125
2566	gluconate	Xenobiotics	Food Component/Plant	587	GC/MS	338	1879.4	333	527-07-1	10690	C00257	HMDB00625	0.3794	0.4298	0.3487	0.8905	1.0379	2.0296	3.3272	4.36	6.2412	7.9883	5.6432	1.4158	2.1443	4.4134	1.6257	0.3855	0.8215	0.4308	0.7323	0.6713	0.5695	0.7462	0.5338	1.1007	2.7424	0.4786	0.7527	0.2991	0.4999	0.417	1.2651	8.5522	3.1742	5.7743	3.7781	0.6928	1.4159
740	glucose	Carbohydrate	Glycolysis, Gluconeogenesis, and Pyruvate Metabolism	20488	GC/MS	572	1866.8	217.1	50-99-7	79025	C00031	HMDB00122	1.1143	0.8809	0.8566	0.928	0.8831	1.001	1.0868	1.0693	1.0716	0.9688	1.2414	1.1718	1.185	1.0107	1.4604	1.1546	1.3654	1.1494	1.0084	1.0342	0.7993	1.0259	0.8756	0.9195	1.0146	1.2297	1.0593	0.7539	0.8003	0.7643	0.9676	0.9961	1.0623	0.9364	0.9227	0.901	0.9328
741	glucose-6-phosphate (G6P)	Carbohydrate	Glycolysis, Gluconeogenesis, and Pyruvate Metabolism	31260	GC/MS	291	2042.7	387.2	103192-55-8	5958	C00668	HMDB01401	1.0747	1.4432	1.4906	1.2785	0.6393	0.2652	0.424	0.6432	0.3257	0.3596	1.093	0.5175	0.657	0.6386	1.1175	2.3642	1.5861	1.94	1.4489	2.0976	0.8009	1.5044	1.2964	1.0783	1.4083	1.2198	0.7141	1.3098	1.2436	1.082	0.1814	0.3354	0.369	0.3211	0.4313	0.4188	0.6664
36	glutamate	Amino Acid	Glutamate Metabolism	57	LC/MS Pos	561	700	148.1	56-86-0	611	C00025	HMDB00148	0.9016	0.9093	0.9747	0.9502	1.0512	0.9466	0.9722	1.1467	1.0908	0.9832	1.0126	0.8487	0.8746	0.8045	1.1157	1.0008	1.0451	0.9613	0.9106	0.9046	0.9997	1.1052	0.9091	1.1611	1.2768	1.1502	1.0293	0.8808	0.7925	0.8153	1.1821	1.038	1.2945	1.1587	1.2466	0.9435	1.0485
37	glutamine	Amino Acid	Glutamate Metabolism	53	LC/MS Pos	563	684	147.2	56-85-9	5961	C00064	HMDB00641	0.8339	1.0115	0.896	0.8193	0.9366	1.1512	1.0992	0.8049	0.8757	0.7321	1.1269	1.0059	1.1119	1.1106	1.6389	1.0235	1.0746	1.0546	1.1736	1.1468	0.7319	0.9974	0.767	0.911	0.7398	0.9607	0.8016	1.0116	0.758	0.7695	0.9817	0.9735	1.0215	1.0026	0.8819	1.2486	1.3476
466	glutamine-leucine	Peptide	Dipeptide	42994	LC/MS Pos	100003160	2180	260.2					1.1285	1.2124	0.8522	1.2703	1.1377	0.9787	0.8338	0.7776	0.548	0.6434	1.0097	0.4812	0.9837	0.7089	1.2288	1.3606	1.2089	0.938	1.1586	1.3312	1.0905	1.864	1.0526	1.6583	0.9663	1.2083	0.5905	0.9403	0.766	0.9943	0.7017	0.7771	0.7968	0.8376	0.8666	1.018	1.1915
760	glycerate	Carbohydrate	Glycolysis, Gluconeogenesis, and Pyruvate Metabolism	1572	GC/MS	1052	1360.7	189	600-19-1	752	C00258	HMDB00139	1.3256	1.0725	0.9613	0.9051	0.8183	1.1039	1.3241	1.0027	1.0399	0.6424	0.9673	0.9672	1.4229	0.7556	1.6382	1.4737	1.6514	1.3179	1.6906	1.7374	1.0887	1.3478	1.1829	1.0883	0.9376	1.0607	0.688	0.9662	0.9334	0.5988	0.6801	0.7645	0.7237	0.6923	0.5765	0.7918	0.7851
1444	glycerol	Lipid	Glycerolipid Metabolism	15122	GC/MS	1254	1311	205	56-81-5	753	C00116	HMDB00131	1.5839	1.1382	1.2304	1.3203	1.5414	0.846	0.8109	0.9064	0.8367	0.9336	0.9998	0.8717	0.8633	0.6673	1.0889	1.2779	1.5684	1.3142	1.2284	1.2944	1.1131	1.3357	1.2366	1.1472	1.3075	1.4222	1.1962	0.8766	0.9238	0.8967	0.8283	0.9063	0.9896	0.8647	0.9647	0.913	0.8565
3117	glycerol 2-phosphate	Xenobiotics	Chemical	27728	GC/MS	100001029	1691.8	243	819-83-0	2526	C02979	HMDB02520	1.6362	1.263	1.4714	1.5113	1.7172	0.5288	0.6092	0.6902	0.6591	0.9745	0.8184	0.5573	0.5985	0.536	0.7927	1.0034	1.4753	1.089	1.2419	1.4717	1.0191	1.4376	1.2747	1.0161	1.46	1.7336	1.2195	1.0198	0.9847	0.9966	0.5702	0.755	0.8461	0.7642	0.8599	0.8875	0.729
1445	glycerol 3-phosphate (G3P)	Lipid	Glycerolipid Metabolism	15365	GC/MS	100000258	1719.7	357.1	29849-82-9	754	C00093	HMDB00126	1.8009	1.3604	1.4943	1.8203	1.7249	0.6554	0.676	0.8425	0.839	1.2078	1.2869	0.929	0.896	0.7299	0.8844	1.1573	1.8357	1.3275	1.2274	1.2129	1.0805	1.3679	1.1376	1.202	1.4975	1.6957	1.5572	0.8283	0.951	0.9971	0.7643	0.8177	1.096	0.9147	1.071	0.8965	0.7396
1343	glycerophosphoethanolamine	Lipid	Phospholipid Metabolism	37455	GC/MS	100001620	1906	357.1	33049-08-0	123874	C01233	HMDB00114	1.2507	1.2494	1.3748	1.1142	2.1193	0.7877	0.5642	0.7458	0.6024	1.0371	0.5308	0.7046	0.4611	0.488	0.7742	1.2901	2.0992	1.3143	1.2324	1.8125	0.9644	1.6112	0.8521	0.6886	1.8072	1.4977	1.1864	0.6754	1.2995	0.9026	0.7536	1.0168	0.6266	1.0392	0.9832	0.9815	0.9446
1337	glycerophosphorylcholine (GPC)	Lipid	Phospholipid Metabolism	15990	LC/MS Pos	100000269	694	258.1	28319-77-9	71920	C00670	HMDB00086	1.3953	1.2656	1.3174	1.2216	1.6232	0.4226	0.4201	0.528	0.5488	0.6413	0.5063	0.4166	0.4404	0.4119	0.5197	0.9564	1.4671	1.005	1.1836	1.3163	0.973	1.0563	1.0514	0.9707	1.3003	1.4496	1.2579	0.9045	1.0947	1.1025	0.5768	0.6438	0.693	0.6992	0.8433	0.9995	0.7582
1	glycine	Amino Acid	Glycine, Serine and Threonine Metabolism	11777	GC/MS	340	1166	101.9	56-40-6	750	C00037	HMDB00123	0.924	0.8922	0.8543	0.9415	1.0676	1.0498	0.9318	0.9673	0.9496	1.0005	0.8244	0.9862	0.9626	0.8113	1.2605	1.1449	1.3305	1.0557	0.9722	1.0083	0.7749	1.2026	0.7289	0.9325	1.0129	1.118	1.021	0.7259	0.8965	0.7727	1.1157	1.1686	1.069	1.1921	0.9995	1.0256	1.2195
3118	glycolate (hydroxyacetate)	Xenobiotics	Chemical	15737	GC/MS	203	1119	177	79-14-1	757	C00160	HMDB00115	0.8552	0.5206	0.8166	0.9378	0.8113	1.3216	1.2239	1.2857	0.8991	1.1835	1.3825	1.1838	1.167	0.9462	1.9227	0.9584	1.0197	0.8258	0.6007	0.6687	0.6243	1.0086	0.8605	0.6055	0.8238	1.344	0.8157	0.8909	0.667	0.516	1.1459	1.4795	1.5145	1.1561	0.9914	1.076	1.189
478	glycylisoleucine	Peptide	Dipeptide	36659	LC/MS Pos	100001790	2080	189.1	19461-38-2	88079			1.3087	1.2344	1.3359	1.0644	1.3807	0.6515	0.768	0.9107	0.8379	0.6499	0.5905	0.4415	0.8076	0.792	0.9627	1.3657	1.3827	1.0802	1.2491	1.4663	1.0502	1.3359	0.9022	1.0846	1.1374	1.0407	0.9567	0.885	0.862	0.9999	0.7524	0.8492	0.7196	0.5715	0.8736	1.1819	1.1476
479	glycylleucine	Peptide	Dipeptide	34398	LC/MS Pos	100001258	2236	189.1	869-19-2	92843	C02155	HMDB00759	1.0906	1.1897	1.1152	0.9779	1.204	0.8643	0.8003	1.0037	0.8476	0.7115	0.7729	0.722	0.8873	0.7236	1.0799	1.2949	1.1552	0.9466	1.0453	1.2714	1.0018	1.3834	1.0375	1.2245	1.1525	1.0316	0.7538	0.8058	0.7628	0.8291	0.8586	0.7414	0.8383	0.9037	1.0214	1.0837	0.9554
482	glycylphenylalanine	Peptide	Dipeptide	33954	LC/MS Neg	100001268	2193	221.2	3321-03-07	92953		HMDB28848	1.4131	1.4148	1.3283	1.1873	0.7547	0.8817	1.0093	0.9999	1.0386	0.879	0.9999	0.7646	1.0217	0.8806	1.2063	1.0377	1.2499	1.3431	1.061	1.2883	1.0396	1.224	1.0353	1.18	1.1085	0.8069	0.6428	0.9026	0.8669	0.9693	0.9067	0.9213	0.8566	1.0098	0.9266	0.5905	0.8736
483	glycylproline	Peptide	Dipeptide	22171	LC/MS Pos	100000976	1115	173.1	704-15-4	3013625		HMDB00721	1.1412	1.0102	0.9189	1.0084	1.3624	0.9688	0.834	1.1163	0.8394	0.898	0.8097	0.6541	0.7763	0.6096	1.0749	1.2883	1.2538	1.0311	1.0442	1.1941	1.045	1.3798	1.012	1.2236	1.3507	1.2274	0.8754	0.7587	0.8638	0.8915	0.8673	0.8513	0.913	0.9291	0.9916	0.9359	0.8596
487	glycyltryptophan	Peptide	Dipeptide	38151	LC/MS Pos	100002290	2542	262.4	2189-26-6	1551340;92181			1.5494	1.0683	1.2994	1.6067	2.175	0.7572	0.6767	0.8114	0.9349	0.8779	0.8202	0.7998	0.8656	0.9079	1.0885	1.2328	1.5549	0.8405	1.2308	1.3566	0.9431	1.2488	1.1115	0.9937	1.5016	1.2814	0.991	0.6262	1.2157	1.0113	0.7927	0.7544	0.7624	0.9386	0.972	1.1588	0.8953
489	glycylvaline	Peptide	Dipeptide	18357	LC/MS Pos	100000487	1572	175.1	1963-21-9	97417		HMDB28854	1.2663	1.1578	1.1678	1.1022	1.3264	0.7345	0.676	0.897	0.697	0.7745	0.7308	0.7528	0.8555	0.6689	0.8929	1.3961	1.2604	1.0459	1.1214	1.2091	1.1282	1.2391	1.0395	1.2111	1.3022	1.1433	0.9143	0.796	0.9695	1.1096	0.7403	0.6166	0.9199	0.8099	0.899	0.7815	1.0305
2190	guanosine	Nucleotide	Purine Metabolism, Guanine containing	1573	LC/MS Neg	1099	1675	282.1	118-00-3	6802	C00387	HMDB00133	1.0011	0.9204	0.8314	0.9008	0.9137	1.3065	1.3122	1.6919	1.5542	1.3248	1.4728	1.3732	1.2161	1.2614	1.6104	1.0075	1.0347	1.0712	0.9919	0.9127	1.0141	1.1145	0.9507	1.154	1.0332	0.8499	0.7287	0.8087	0.7919	0.7538	1.0553	0.9989	1.0325	1.0531	1.0564	0.758	0.9063
2188	guanosine-2',3'-cyclic monophosphate	Nucleotide	Purine Metabolism, Guanine containing	37139	LC/MS Neg	74	1454	343.9	15718-49-7	92823	C06194	HMDB11629	0.7527	0.8783	0.6047	0.6395	0.8353	1.5596	2.3735	1.5939	1.1152	1.3755	1.3169	1.4188	1.3657	1.2729	2.6481	0.986	1.0439	1.0672	0.8433	1.0358	0.5818	1.1204	0.7562	0.8321	0.9794	0.8346	0.5213	0.7182	0.6114	0.5797	1.2678	1.5249	1.4074	1.2037	0.8706	0.8715	1.812
2304	gulono-1,4-lactone	Cofactors and Vitamins	Ascorbate and Aldarate Metabolism	33454	GC/MS	388	1862	333.1	1128-23-0	439373	C01040	HMDB03466	1.0974	0.8135	0.8346	0.9423	0.817	1.1536	0.7645	0.9317	0.9983	0.9157	1.6247	1.3372	0.7568	0.9065	1.6014	0.9781	1.4068	1.1141	0.9007	1.0861	0.9236	1.2545	0.896	1.2383	1.3208	1.2304	0.9969	0.8018	0.6705	0.853	1.3337	1.8333	1.5674	1.9845	1.6761	1.2133	1.2873
1076	hexadecanedioate	Lipid	Fatty Acid, Dicarboxylate	35678	LC/MS Neg	100001614	4650	285.2	505-54-4	10459	C19615	HMDB00672	0.5702	0.4241	0.4236	0.3895	0.5444	7.7245	6.4564	6.1544	6.9778	5.7026	4.3592	4.4552	5.0942	3.6398	7.1784	0.4068	0.4885	0.4857	0.35	0.4039	0.4696	0.6343	0.5646	0.6687	0.614	0.9851	0.7548	0.509	0.7171	0.7902	5.9721	5.1259	7.1679	8.1744	6.8482	8.4085	6.2869
62	histamine	Amino Acid	Histidine Metabolism	1574	LC/MS Pos	354	570	112.2	51-45-6	774	C00388	HMDB00870	1.0368	0.9631	1.0438	1.0836	1.3669	0.8446	1.0269	0.8981	0.8084	1.0052	1.2025	0.8159	1.0246	0.7653	1.1349	0.9582	1.3919	0.856	1.0111	1.1963	0.7975	0.9649	0.9119	0.8482	1.0279	1.2359	1.0465	0.699	0.7654	0.791	0.9402	0.9526	1.021	0.915	1.0466	1.0643	0.9365
50	histidine	Amino Acid	Histidine Metabolism	59	LC/MS Neg	355	757	154.1	5934-29-2	6274	C00135	HMDB00177	0.8632	0.759	0.7767	0.8511	0.8502	1.3038	1.4961	1.1964	1.2134	1.3643	1.2086	0.846	1.021	1.0461	1.464	0.8659	1.198	0.8433	1.0474	0.9299	0.9147	1.2503	0.8648	1.0228	1.1296	1.0907	0.7495	0.7304	0.8312	0.8916	1.2282	1.0914	1.4693	0.9843	1.2123	1.2716	1.0157
497	histidylisoleucine	Peptide	Dipeptide	43138	LC/MS Pos	100003161	1414.9	269.2	510-791-9560	4060215			1.1785	1.0916	0.855	1.0754	1.3733	1.0556	0.9871	1.1751	1.1501	1.0405	0.917	0.8848	0.848	0.952	1.1579	1.1409	1.1152	1.1288	1.0638	0.8566	0.9373	1.3457	0.8986	1.3049	1.0417	1.2208	1.0078	0.867	0.8187	1.0716	1.1253	0.9922	1.0112	1.2029	1.1166	0.7951	0.5316
498	histidylleucine	Peptide	Dipeptide	40061	LC/MS Pos	100003162	1482	269.2	7763-65-7	189008;6992010			1.2674	1.4569	0.8838	1.0858	1.7589	1.5065	0.6711	0.8658	0.7829	0.9727	0.7166	0.8938	0.9557	0.7835	1.4209	1.4699	1.1769	0.8282	1.1713	0.8083	1.245	1.2403	1.14	0.982	1.3126	1.0319	1.0777	0.8507	0.7349	0.9645	0.636	0.7563	0.9434	1.2989	1.2164	1.094	0.878
277	homocysteine	Amino Acid	Methionine, Cysteine, SAM and Taurine Metabolism	40266	GC/MS	311	1648.2	234	454-29-5	778	C00155	HMDB00742	1.1397	0.8865	0.9889	0.7755	0.443	1.4979	1.6857	1.1805	1.8169	0.915	1.813	1.8157	1.3365	1.6721	1.5151	0.9487	0.7245	1.3982	1.0286	0.8136	1.0076	1.6062	1.215	1.0163	0.7123	1.5243	0.5822	1.0439	0.8354	0.5961	0.9924	1.7475	1.204	1.5051	0.9648	0.4792	0.8879
18	homoserine	Amino Acid	Glycine, Serine and Threonine Metabolism	23642	GC/MS	100000458	1471	218.1	672-15-1	12647	C00263	HMDB00719	1.1139	1.0128	1.0313	1.2496	1.0479	0.8255	0.7738	0.7152	0.8924	0.8129	1.4258	0.9959	1.0847	0.7352	1.3856	1.4018	1.6194	1.5024	1.2714	1.4548	0.9745	1.2185	0.9586	0.9961	1.0039	1.1044	1.109	0.7866	0.8808	0.6815	0.7048	0.9314	0.8582	0.6715	0.6156	0.9344	0.9295
2137	hypoxanthine	Nucleotide	Purine Metabolism, (Hypo)Xanthine/Inosine containing	3127	LC/MS Neg	171	1313	135.1	68-94-0	790	C00262	HMDB00157	1.4877	1.1279	1.3003	1.1961	1.743	0.2275	0.1844	0.1851	0.2878	0.3851	0.2493	0.2089	0.1475	0.1211	0.1688	0.9763	1.6179	1.1116	1.3621	1.4597	1.0192	1.1946	1.1546	1.1593	1.5681	2.0475	1.7311	1.0493	1.3555	1.2536	0.1322	0.195	0.1651	0.1767	0.1728	1.0407	0.4651
2136	inosine	Nucleotide	Purine Metabolism, (Hypo)Xanthine/Inosine containing	1123	LC/MS Neg	361	1600	267.2	58-63-9	6021	C00294	HMDB00195	1.0229	0.9636	0.9762	0.9847	1.0106	0.9805	1.0148	1.0455	1.0803	0.9632	1.1049	1.0076	0.9783	0.9554	1.2801	1.0038	1.0862	1.1053	1.066	1.0072	0.9064	1.0697	0.9226	1.0209	1.0305	1.0815	0.9129	0.9035	0.9201	0.8792	0.9764	1.0217	1.1168	0.987	1.0745	0.978	0.986
1315	inositol 1-phosphate (I1P)	Lipid	Inositol Metabolism	1481	GC/MS	370	2057.8	318.1	573-35-3;106032-59-1	440194	C04006	HMDB00213	1.868	0.9919	1.1251	1.3178	1.2948	0.8103	0.7047	0.8114	0.9199	0.7333	1.1175	0.9475	0.7221	0.6763	1.2211	1.118	1.3177	1.1914	1.2382	1.0918	1.1973	1.3711	1.4755	1.1106	1.7666	1.958	1.4064	0.8959	0.7108	0.9701	0.8999	0.8697	1.0081	1.0152	1.0113	0.8451	0.8073
747	Isobar: fructose 1,6-diphosphate, glucose 1,6-diphosphate, myo-inositol 1,4 or 1,3-diphosphate	Carbohydrate	Glycolysis, Gluconeogenesis, and Pyruvate Metabolism	36984	LC/MS Neg	100002180	572	339					0.7855	1.1885	0.8809	1.2102	1.1635	0.7108	0.7605	0.8776	0.8046	0.4821	0.7612	0.741	0.3554	0.5389	0.9279	1.0296	0.8433	1.1848	0.9846	0.7897	0.7368	1.0841	0.8242	0.8091	1.1419	1.3945	1.1342	1.0503	1.073	1.1564	1.0639	0.9597	1.2447	1.2249	1.1768	0.8871	0.9786
262	isobutyrylcarnitine	Amino Acid	Leucine, Isoleucine and Valine Metabolism	33441	LC/MS Pos	100001055	1941	232.2	25518-49-4	168379		HMDB00736	1.0991	0.9977	0.9771	1.0535	1.7202	0.6786	0.4903	0.7057	0.7179	0.7625	0.5736	0.4768	0.4627	0.4793	0.7431	1.0848	1.254	0.7633	0.9805	0.9819	1.1269	1.4259	1.2125	1.3973	1.6187	1.5173	1.2018	1.0032	1.0627	1.0699	0.627	0.7609	0.6892	1.0023	0.9183	0.7082	0.7149
246	isoleucine	Amino Acid	Leucine, Isoleucine and Valine Metabolism	1125	LC/MS Pos	376	1614	132.1	73-32-5	6306	C00407	HMDB00172	1.1349	0.9998	0.8329	1.0049	1.1762	1.0956	0.9501	1.0802	1.0725	0.9599	1.0002	1.0009	0.99	0.8057	1.2976	1.1856	1.3013	1.0035	1.0694	1.1547	1.0136	1.1587	1.2023	1.2538	1.1423	1.1448	0.9615	0.762	0.8303	0.8832	0.9814	0.8735	0.9858	1.0007	0.9893	0.9035	0.8644
510	isoleucylaspartate	Peptide	Dipeptide	42982	LC/MS Pos	100003166	1552	247.2	510-791-9560				1.1494	1.069	0.9301	1.013	1.2648	0.8348	0.9586	1.0111	0.9075	0.8719	0.9928	0.8308	0.9393	0.6841	0.9498	1.5387	1.1122	0.9585	1.164	1.2478	1.1437	1.1946	1.3553	1.1944	1.5881	1.3389	0.8202	0.9038	0.8854	0.7932	1.1026	0.7313	0.9869	1.0083	1.1051	0.8314	0.8565
513	isoleucylglycine	Peptide	Dipeptide	40008	LC/MS Pos	100003169	1732	189.2	868-28-0	342532			0.7544	1.2033	0.9047	1.0015	1.0042	1.0355	0.7875	1.089	0.9285	0.8725	0.8651	0.8119	0.9554	0.943	0.8217	1.146	1.3732	0.8477	1.0639	1.0881	1.0598	1.3908	1.1144	1.1817	1.086	1.0685	0.8502	0.9684	0.9613	0.9066	0.7002	1.0941	1.2059	0.8652	1.0635	0.9818	1.0688
806	isomaltose	Carbohydrate	Glycogen Metabolism	39777	GC/MS	100002764	2221.8	204.1	499-40-1	439193	C00252	HMDB02923	1.196	0.7889	0.895	1.034	1.0032	1.1179	1.1984	1.1158	1.2189	1.2104	1.3532	1.4748	1.3232	1.2178	1.6251	1.2809	1.3705	1.246	0.9876	1.0749	0.8341	1.3652	1.0414	0.9366	0.9968	1.5471	0.9845	0.7912	0.669	0.679	0.9881	1.2197	1.1374	0.8299	0.9459	0.7601	0.7837
1045	isopalmitic acid	Lipid	Fatty Acid, Branched	38294	GC/MS	100002346	1888	313.3	4669-02-07	36247			0.8894	0.6939	0.6708	0.6318	0.8193	2.1256	1.868	1.6204	2.0792	2.1744	1.92	1.7711	1.9567	1.6808	2.5663	0.8484	0.9677	0.9366	0.758	0.8068	0.7213	0.9336	0.6986	0.9263	0.8302	1.1274	0.8938	0.7947	0.6995	0.6841	1.9251	2.5296	2.7412	3.0145	2.9852	2.3507	2.3124
2332	isoxanthopterin	Cofactors and Vitamins	Pterin Metabolism	27732	GC/MS	100000749	1948	380.1	529-69-1	10729	C03975	HMDB00704	0.5239	0.321	0.1641	0.1023	0.1841	1.8776	1.4363	3.3103	2.4477	2.8185	1.7017	2.4664	2.0861	1.4032	3.6015	1.0254	0.4659	0.8859	0.393	0.5716	0.8975	1.1302	0.9772	1.531	0.8739	1.1414	0.4713	0.4483	0.1792	0.7165	2.8383	1.6036	2.7773	3.3702	2.4895	0.9813	0.4052
187	kynurenate	Amino Acid	Tryptophan Metabolism	1417	LC/MS Neg	98	2243	188.1	492-27-3	3845	C01717	HMDB00715	0.8549	0.762	0.7647	0.8448	1.0264	4.0339	2.462	3.6862	2.7303	2.7775	2.552	4.0409	2.7427	3.3512	3.2026	1.0337	1.1084	1.0227	1.0087	0.99	1.9098	0.8318	0.9487	1.1689	0.9461	0.872	0.628	0.5284	0.5549	0.6342	1.3897	2.3504	1.8866	2.2998	1.486	0.6668	0.8812
186	kynurenine	Amino Acid	Tryptophan Metabolism	15140	LC/MS Pos	100000265	1902	209.1	2922-83-0	161166	C00328	HMDB00684	0.949	0.8008	0.5423	0.793	1.0253	2.4437	1.8822	2.9276	2.3201	2.4847	1.8818	1.8456	1.5642	1.7489	2.0655	0.9202	0.8546	0.8351	0.9821	0.842	1.0518	1.2661	1.1251	1.2572	1.2671	0.9473	0.6633	0.7186	0.7721	0.9557	1.9746	1.6802	1.5647	1.9546	1.6477	0.8599	1.0302
757	lactate	Carbohydrate	Glycolysis, Gluconeogenesis, and Pyruvate Metabolism	527	GC/MS	482	1102.8	116.9	79-33-4	612	C00186	HMDB00190	1.5486	1.1778	1.2044	1.2888	1.2891	1.1434	1.0758	1.2047	1.3144	1.1426	1.3999	1.3699	1.2266	1.1055	1.4496	1.1972	1.4674	1.0981	1.0226	0.9805	0.7459	0.958	0.7792	0.9477	0.8699	1.3304	1.0219	0.6619	0.7156	0.6415	0.8868	0.879	0.9681	0.8871	0.9964	1.17	0.9546
947	laurate (12:0)	Lipid	Medium Chain Fatty Acid	1645	LC/MS Neg	181	5288	199.3	143-07-7	3893	C02679	HMDB00638	1.3023	1.1216	1.2369	1.2176	1.6617	0.3907	0.4238	0.5513	0.5169	0.4597	0.5328	0.4481	0.4718	0.3927	0.6762	1.6516	1.4069	1.6182	1.3814	1.2695	1.039	1.445	1.087	1.3404	1.3826	1.1478	0.9984	1.0016	0.8603	0.8956	0.4723	0.4208	0.4799	0.4695	0.5192	0.5832	0.5955
217	leucine	Amino Acid	Leucine, Isoleucine and Valine Metabolism	60	LC/MS Pos	397	1674	132.2	61-90-5	6106	C00123	HMDB00687	1.1541	0.9906	0.8856	1.0287	1.2387	1.1022	0.9083	1.0141	1.1371	0.9494	0.9553	0.9615	1.0448	0.7681	1.29	1.2239	1.2584	1.0238	1.1539	1.1531	1.0213	1.2338	1.0945	1.2242	1.1804	1.1187	0.9591	0.7839	0.8053	0.8455	1.0094	0.8973	0.9522	1.1055	1.0104	0.8743	0.8993
529	leucylaspartate	Peptide	Dipeptide	40053	LC/MS Pos	100003182	1589.6	247.2	32949-40-9	3328705			0.9662	1.5664	1.1402	1.1335	1.5615	0.7449	0.878	0.9403	0.9367	0.6343	0.9201	0.7415	1.0087	0.7534	0.8186	1.7381	1.1155	0.7492	0.8222	1.6182	1.186	1.1938	1.0136	1.0404	1.1737	1.0617	0.5291	1.248	0.9488	0.9305	1.0038	0.5291	0.6151	0.675	1.0179	0.5291	1.0608
531	leucylglycine	Peptide	Dipeptide	40045	LC/MS Pos	100003185	1800	189.2	686-50-0	79070			0.6139	1.4368	0.9592	1.2885	0.6139	0.9965	0.6139	0.9256	0.6139	0.6139	0.6139	0.8064	0.8806	0.6139	0.6139	1.5991	1.333	1.2674	0.6927	0.7364	1.1667	1.841	0.6139	0.6139	0.9541	1.0035	0.941	0.8425	0.9251	1.1507	0.6139	1.0357	0.6139	0.6139	0.6139	1.393	0.979
991	linoleate (18:2n6)	Lipid	Polyunsaturated Fatty Acid (n3 and n6)	1105	LC/MS Neg	180	5533	279.3	60-33-3	5280450	C01595	HMDB00673	0.6155	0.7399	0.9634	0.7483	1.4595	0.8718	1.0557	0.9208	1.012	0.8802	1.1575	0.944	1.0815	0.8115	1.514	1.627	0.988	1.7378	1.0939	0.5488	0.7238	1.2873	0.8159	1.234	0.6152	1.5991	0.968	1.2466	0.7619	0.5625	1.485	1.0376	1.1491	1.067	0.6997	1.4115	0.7633
1092	linoleate, methyl ester	Lipid	Fatty Acid, Methyl Ester	36801	GC/MS	100001704	1931	95.13	112-63-0	5284421			1.5435	1.076	1.015	1.5246	1.5557	0.3118	0.4361	0.5626	0.6091	1.1342	0.7689	0.61	0.5025	0.4811	0.4872	0.7669	1.9791	1.1823	1.1746	1.4073	0.6647	1.0119	0.9908	0.7725	1.3859	1.2306	1.6978	0.7596	1.0069	1.2566	0.8301	1.4001	0.8762	0.9582	1.0925	0.9625	0.929
993	linolenate [alpha or gamma; (18:3n3 or 6)]	Lipid	Polyunsaturated Fatty Acid (n3 and n6)	34035	LC/MS Neg	100001337	5450	277.3		5280934	C06427		0.5436	0.6744	0.9218	0.7391	1.1442	0.8658	1.1567	0.8334	1.0936	0.8837	1.0497	1.0269	1.0158	0.8814	1.4281	1.3243	0.957	1.3226	1.0113	0.5512	0.6366	1.1853	0.7312	1.0871	0.588	1.3315	0.9101	1	0.7571	0.5044	1.4136	1.1219	1.1216	1.2167	0.7322	1.3151	0.7965
69	lysine	Amino Acid	Lysine Metabolism	1301	LC/MS Pos	407	603	147.2	56-87-1	5962	C00047	HMDB00182	1.0269	0.953	0.9584	1.0464	1.0899	1.2119	1.0151	1.231	1.263	1.1014	1.1671	0.8585	1.1447	0.9067	1.6438	1.2898	1.2763	0.9874	1.0873	1.2056	1.2021	1.1361	1.0392	1.1706	1.2165	1.0067	0.8801	0.7623	0.6678	0.8779	1.0078	0.9875	0.9892	1.0921	0.9813	0.8984	0.7998
927	malate	Energy	TCA Cycle	1303	GC/MS	409	1502	233	6915-15-7	525	C00149	HMDB00156	1.4286	1.3993	1.4297	1.6059	1.285	0.6711	0.9905	0.8781	0.8872	1.0306	1.6485	1.1857	0.9983	0.9937	1.2498	1.2432	1.1914	1.0733	1.091	1.091	0.8149	0.9708	0.7913	0.9692	0.7919	1.4747	1.2052	1.2363	1.0774	0.9814	0.6504	0.9407	1.0759	0.7447	0.9215	0.8747	1.0067
1125	malonate (propanedioate)	Lipid	Fatty Acid Synthesis	15872	LC/MS Neg	818	606	103.2	141-82-2;26522-22-85-0	867	C00383	HMDB00691	1.7124	1.2285	1.3985	1.5019	1.7663	1.1077	0.9446	1.352	1.2185	1.3978	1.5111	1.2256	1.0371	0.9541	0.9597	1.0649	1.1046	1.0015	0.7122	0.8023	0.9748	1.0123	0.8397	1.1769	1.4105	1.6423	1.2667	0.5556	0.629	0.7006	0.976	0.8139	1.0671	1.032	1.1885	1.0582	0.6423
797	maltohexaose	Carbohydrate	Glycogen Metabolism	35170	LC/MS Neg	100001448	1224	989.1	34620-77-4	439606	C01936	HMDB12253	1.4001	2.4668	3.3169	1.5728	2.0955	0.144	0.144	0.144	0.144	0.144	0.144	0.144	0.144	0.144	0.144	1.1045	0.8707	0.9769	0.747	1.3188	0.144	0.7652	0.2703	0.3056	0.4227	0.5516	1.2192	1.0231	1.2299	0.6738	0.144	0.144	0.144	0.144	0.144	0.144	0.144
799	maltopentaose	Carbohydrate	Glycogen Metabolism	35163	LC/MS Neg	100001447	1100	827.1	34620-76-3	13489094	C06218	HMDB12254	2.2837	2.8747	3.0696	2.3296	2.4894	0.0095	0.0095	0.0095	0.0095	0.0095	0.0095	0.0095	0.0095	0.0095	0.0095	2.6076	2.3581	2.2625	2.0004	2.4335	0.1618	2.1305	0.3469	1.7563	0.917	1.7716	1.8424	1.4592	1.7977	1.4277	0.0095	0.0104	0.0095	0.0095	0.0095	0.0095	0.0179
805	maltose	Carbohydrate	Glycogen Metabolism	15806	GC/MS	913	2142.1	204.1	6363-53-7	10991489	C00208	HMDB00163	1.1621	1.1257	0.9382	0.9151	1.1369	0.5456	0.9747	1.0494	0.6776	0.5332	0.8123	1.1003	1.0101	0.9287	1.017	1.6453	1.7725	1.5154	1.3011	1.3636	1.0121	1.5048	1.1096	1.1514	1.465	1.0833	1.0107	0.6013	0.7912	0.6338	0.4858	0.6112	0.6806	0.3684	0.5776	0.7774	1.0849
800	maltotetraose	Carbohydrate	Glycogen Metabolism	15910	LC/MS Neg	100000275	965	665.1	34612-38-9	446495	C02052	HMDB01296	2.1208	2.5482	2.7135	2.1318	2.474	0.3103	0.3461	0.4459	0.373	0.2922	0.3391	0.351	0.3732	0.3117	0.4703	2.612	2.6597	2.2642	2.1767	2.6957	1.1618	2.3284	1.5221	2.0503	1.5836	1.4788	1.7578	1.4745	1.6396	1.3554	0.3197	0.2367	0.2969	0.2657	0.3725	0.286	0.3571
802	maltotriose	Carbohydrate	Glycogen Metabolism	27723	GC/MS	100000276	2368.3	361.2	1109-28-0	439586	C01835	HMDB01262	2.3273	1.5449	1.9808	1.5322	1.9063	0.2047	0.4803	0.4022	0.308	0.2321	0.6367	0.4285	0.4971	0.3394	0.4708	2.7149	2.4587	2.1128	1.8209	2.3595	1.5093	2.0358	1.8658	1.5425	1.7058	1.6521	1.2016	1.1091	1.0058	1.0012	0.2451	0.2794	0.3515	0.2092	0.4206	0.3105	0.6294
851	mannitol	Carbohydrate	Fructose, Mannose and Galactose Metabolism	15335	GC/MS	100000277	1839	319.1	69-65-8	6251	C00392	HMDB00765	0.6996	0.9072	0.5805	0.8211	0.9534	2.925	3.5996	1.9094	3.8697	6.3516	3.3834	2.5291	2.0856	2.1228	1.985	0.6731	1.0375	0.6836	0.8415	0.6528	0.6076	0.8096	0.6907	1.0037	1.2434	1.0455	0.9261	0.5624	0.7585	0.5001	1.5893	3.3995	1.8891	3.8588	1.5153	0.9235	0.9963
847	mannose	Carbohydrate	Fructose, Mannose and Galactose Metabolism	584	GC/MS	803	1753.5	204	3458-28-4	18950	C00159	HMDB00169	1.0158	1.096	0.9524	1.0057	1.1815	0.9173	1.057	1.001	0.8024	0.8134	1.1379	1.0035	1.0711	0.8387	1.2067	1.4858	1.3627	1.2045	1.117	1.3103	0.8026	1.0625	0.8719	0.9702	1.2461	1.0547	0.7602	0.838	0.7366	0.7084	0.7536	1.0855	0.9189	0.6905	0.7317	0.8413	0.9326
848	mannose-6-phosphate	Carbohydrate	Fructose, Mannose and Galactose Metabolism	1470	GC/MS	294	2035.9	387.2	70442-25-0;104872-94-8	439198	C00275	HMDB01078	0.9868	1.2589	1.202	1.1689	1.0834	0.2276	0.4269	0.6268	0.3616	0.3529	1.0132	0.4979	0.6343	0.6488	1.0461	2.0903	1.3733	1.8327	1.2462	1.9799	0.7109	1.2798	1.1877	1.0978	1.3738	1.1897	0.6639	1.0438	1.1601	1.0467	0.1835	0.3975	0.3834	0.3099	0.4261	0.4032	0.7072
956	margarate (17:0)	Lipid	Long Chain Fatty Acid	1121	LC/MS Neg	891	5733	269.3	506-12-7	10465		HMDB02259	0.356	0.6185	0.8048	0.5414	1.8436	0.9648	0.905	1.0314	1.1551	0.8287	1.1056	1.2224	1.1119	1.1661	1.9355	2.1064	0.9686	1.7874	1.2259	0.404	0.4275	1.5937	0.7377	1.5417	0.4346	1.5145	0.8581	1.4155	0.5612	0.3542	1.5549	0.9496	0.7315	1.2718	0.3726	1.36	0.7867
268	methionine	Amino Acid	Methionine, Cysteine, SAM and Taurine Metabolism	1302	LC/MS Pos	415	1252	150.1	63-68-3	6137	C00073	HMDB00696	1.313	1.0236	0.947	1.0651	1.1285	1.1426	1.0036	1.036	1.138	0.8943	0.9561	0.8406	0.9888	0.7599	1.2836	1.4405	1.3414	1.3439	1.3855	1.2379	1.327	1.5023	1.3226	1.5742	1.5458	1.2185	0.9223	0.8233	0.7941	0.9576	0.9964	0.8201	0.9893	1.0876	0.9022	0.8036	0.6724
273	methionine sulfoxide	Amino Acid	Methionine, Cysteine, SAM and Taurine Metabolism	18374	LC/MS Pos	100000039	729	166.1	3226-65-1	158980	C02989	HMDB02005	1.0498	0.8865	0.878	0.9207	0.9758	1.4688	1.2324	1.4547	1.6047	1.4069	1.4557	1.2606	1.2947	1.1482	1.7172	1.0076	0.7396	0.9886	0.9688	0.9155	1.049	1.093	1.0595	1.1982	1.048	1.0872	0.8427	0.9043	0.7338	0.747	1.1692	1.0202	1.0466	1.2337	0.9924	0.7319	0.6829
2409	methyl-4-hydroxybenzoate	Xenobiotics	Benzoate Metabolism	34386	GC/MS	100001252	1515	209	99-76-3	7456	D01400	HMDB32572	0.5125	0.5429	0.5474	0.7523	0.627	1.5195	1.6427	1.4548	1.2817	1.0519	1.325	1.5361	1.416	0.9822	2.0134	0.8158	0.6768	0.4738	0.4843	0.3972	0.4049	0.7918	0.4933	0.8097	0.5602	1.3027	0.8352	0.6128	0.5062	0.3745	1.1569	2.1958	1.2762	1.1502	0.62	1.2357	1.2108
1504	mevalonate	Lipid	Mevalonate Metabolism	39583	LC/MS Neg	30	845.1	147.1	96949-03-0	439230	C02104	HMDB00227	2.5556	1.6177	2.0879	1.3772	2.7853	0.4508	0.4963	0.2259	0.6413	0.3589	0.6416	0.3921	0.2923	0.2259	0.5112	0.8445	1.2632	2.2719	1.004	1.3008	1.4439	0.8517	0.5805	1.0172	0.6776	2.1899	1.1901	1.7178	1.5189	2.6037	0.5472	0.552	0.923	0.5635	1.0775	0.9675	0.6402
1509	mevalonolactone	Lipid	Mevalonate Metabolism	22006	LC/MS Pos	100000772	1784	131.1	674-26-0	10428		HMDB06024	2.0645	2.0052	1.7383	1.7578	2.8741	0.2213	0.2134	0.3071	0.3287	0.529	0.562	0.2969	0.3462	0.2446	0.4339	1.2991	1.3968	1.7091	1.5473	1.1889	1.0589	1.1208	0.717	1.2064	1.0106	2.22	1.4818	1.368	1.5856	2.0473	0.5801	0.7164	0.8027	0.5381	1.0636	1.2066	0.9166
1307	myo-inositol	Lipid	Inositol Metabolism	19934	GC/MS	363	1924.9	217	87-89-8	892	C00137	HMDB00211	1.3553	0.9925	1.0874	1.1899	1.2601	0.802	0.8315	0.7728	0.8905	1.0863	1.0307	0.9223	0.7801	0.6943	1.1347	0.9963	1.3786	1.0667	1.0877	1.1269	1.0533	1.1094	1.039	0.9756	1.3574	1.2907	1.1585	0.6081	0.7433	0.8251	0.9479	1.0957	1.1456	1.1452	1.0836	0.8226	0.771
950	myristate (14:0)	Lipid	Long Chain Fatty Acid	1365	LC/MS Neg	519	5439	227.3	544-63-8	11005	C06424	HMDB00806	0.6806	0.8039	0.8959	0.7642	1.4444	0.8907	1.1372	1.0182	1.2373	0.8613	1.1278	1.1341	1.2274	0.9316	1.8241	1.8183	1.0724	1.7599	1.1644	0.6644	0.7946	1.4858	0.9474	1.4531	0.7518	1.392	1.0165	1.1619	0.6802	0.5866	1.2151	0.8681	0.8712	0.9835	0.6168	1.0311	0.7523
951	myristoleate (14:1n5)	Lipid	Long Chain Fatty Acid	32418	LC/MS Neg	100001198	5338	225.3	544-64-9	5281119	C08322	HMDB02000	1.0559	1.057	1.1246	1.1102	1.6144	0.2227	0.2976	0.378	0.3598	0.3087	0.3927	0.3423	0.3405	0.2815	0.3965	1.7207	1.3451	1.7337	1.3716	1.1058	1.0576	1.6208	1.114	1.5268	1.4172	1.2978	0.985	1.015	0.8909	0.949	0.3817	0.3498	0.3965	0.3337	0.3592	0.5342	0.5053
1165	myristoylcarnitine	Lipid	Fatty Acid Metabolism(Acyl Carnitine)	33952	LC/MS Pos	100001270	5113	372.4	18822-89-4	53477791		HMDB05066	0.822	4.7841	0.8073	5.9663	2.059	0.033	0.033	0.033	0.446	0.1698	0.033	0.033	0.033	0.033	0.033	0.2606	0.9337	3.0544	0.9393	1.2472	0.5397	1.9002	0.8832	0.5461	1.9029	1.278	1	1.011	4.7058	1.0151	0.0368	0.6025	0.0697	0.6189	0.3865	1.4294	0.4791
2164	N1-methyladenosine	Nucleotide	Purine Metabolism, Adenine containing	15650	LC/MS Pos	1242	1356	282.1	15763-06-1	27476	C02494	HMDB03331	0.8804	1.1248	0.9889	0.8668	0.4521	1.3244	0.854	0.4521	1.3496	1.0025	0.905	1.2984	1.3135	0.9416	1.2616	0.9718	0.4521	1.2631	1.1565	1.2384	0.9367	0.9306	0.6974	1.1931	0.8604	1.2246	0.9699	0.9377	1.0396	0.9914	0.8337	1.0074	0.9975	0.7849	0.4521	0.4521	1.0539
2197	N1-methylguanosine	Nucleotide	Purine Metabolism, Guanine containing	31609	LC/MS Pos	100001122	1850	298.1	2140-65-0	96373		HMDB01563	1.4641	0.9451	0.9405	1.3281	1.6173	1.0536	0.7548	1.019	1.0954	0.9905	0.9957	1.028	1.4238	0.8682	1.1222	1.3586	1.3161	1.159	0.9998	1.1471	0.866	1.1242	1.0293	1.1692	1.2595	1.4756	1.1547	0.8794	0.9268	1.2084	0.9361	1.0002	1.066	0.88	0.7327	0.962	0.8386
70	N2-acetyllysine	Amino Acid	Lysine Metabolism	36751	LC/MS Pos	100001721	853	189.1	1946-82-3	92907	C12989	HMDB00446	1.4374	0.8293	0.3944	0.7595	0.8423	2.733	1.4978	1.4893	1.8487	1.998	1.7246	1.6873	1.3481	1.0089	2.7514	0.8949	0.7182	0.6189	0.7194	0.8663	0.8745	1.0057	0.7232	1.0384	1.0124	1.0222	1.0309	0.875	0.6225	0.6722	1.0811	1.4876	2.0506	1.3045	1.4409	1.2101	0.6341
71	N6-acetyllysine	Amino Acid	Lysine Metabolism	36752	LC/MS Pos	100001734	1134	189.1	692-04-6	92832	C02727	HMDB00206	0.9224	0.9112	0.7205	0.8675	1.0464	1.5408	1.0463	1.0235	1.0933	0.6854	0.9275	0.9401	0.9845	0.8139	1.1853	1.1644	1.0943	0.9946	1.0875	1.0155	1.0922	1.4281	1.0098	1.1409	1.0054	0.8732	0.8223	0.8224	0.6761	0.8504	0.9912	0.9304	1.089	1.0273	0.8363	0.7404	0.874
2174	N6-carbamoylthreonyladenosine	Nucleotide	Purine Metabolism, Adenine containing	35157	LC/MS Pos	100001415	2656	413	24719-82-2	161466		HMDB41623	1.5803	0.9546	0.8922	0.9503	1.1397	2.3586	1.2385	1.2986	1.6692	1.1196	0.8776	1.6028	1.0063	0.8739	1.8678	1.0388	1.0891	0.9458	0.8848	0.8906	0.9581	1.2399	1.131	1.0415	1.052	1.4799	0.8776	0.6907	0.717	0.8047	1.214	0.8676	0.9409	1.1844	1.0424	0.5116	0.5116
313	N-acetylarginine	Amino Acid	Urea cycle; Arginine and Proline Metabolism	33953	LC/MS Pos	100001266	1087	217.2	155-84-0	67427	C02562	HMDB04620	0.9764	0.7694	0.7798	0.6799	1.0841	4.0269	1.8699	2.0805	2.9554	3.4503	1.4222	2.8304	1.7664	1.4775	2.1074	0.6897	0.8744	0.6259	1.0193	0.7659	0.8535	1.1083	0.9277	1.0462	0.745	3.1884	1.5301	1.1396	0.9051	0.8931	2.1503	2.7972	2.4988	2.3934	1.5398	1.5793	0.9807
31	N-acetylaspartate (NAA)	Amino Acid	Alanine and Aspartate Metabolism	32195	GC/MS	100000787	1642	157.9	997-55-7;997-55-7	65065	C01042	HMDB00812	1.0158	0.9941	1.013	1.2657	1.3078	0.6629	0.6616	0.8743	0.74	1.5413	1.3295	0.9965	0.7561	0.8727	0.9156	0.9078	0.9287	0.9834	0.9801	0.7533	0.9115	1.0326	0.7936	1.0297	1.3473	0.6383	1.0248	0.7427	0.8393	0.5408	1.1122	1.4458	1.1896	1.7928	1.5987	0.4465	1.1138
2240	N-acetyl-beta-alanine	Nucleotide	Pyrimidine Metabolism, Uracil containing	37432	LC/MS Pos	100002102	1460	132.1	3025-95-4	76406	C01073		1.2653	1.0541	0.992	1.0765	1.2066	0.9177	0.7772	0.8136	0.8413	0.6953	0.939	0.9533	0.8874	0.6698	1.1292	1.4585	1.4925	1.0584	1.2172	1.1075	1.2336	1.2575	0.9928	1.2409	1.109	1.2669	1.1254	0.8963	0.8979	0.9071	0.9974	0.9643	1.0387	0.9019	0.8782	0.8084	0.9573
891	N-acetylglucosamine	Carbohydrate	Aminosugar Metabolism	15095	GC/MS	100000281	1903.3	245	7512-17-6	24139	C00140	HMDB00215	0.8979	0.9615	0.9281	0.8929	0.8505	1.6258	1.6438	1.3012	1.481	1.0728	1.3644	1.5905	1.1337	1.2247	1.8363	0.83	1.147	0.9338	0.8665	0.8416	0.6712	0.9152	0.7039	0.9819	0.5305	1.1742	0.8946	1.0028	0.9101	0.9972	1.4247	1.9596	1.2291	1.7859	1.4249	0.9463	1.1736
38	N-acetylglutamate	Amino Acid	Glutamate Metabolism	15720	LC/MS Pos	100000282	1492	190.1	5817-08-03	70914	C00624	HMDB01138	1.1849	1.0509	1.0626	1.0284	1.281	0.9807	0.8202	1.0348	1.0775	0.9648	1.1271	1.1196	0.9909	0.7896	1.1314	1.1051	1.0833	0.8578	1.1139	1.0091	0.8963	1.0213	0.9722	1.2057	0.9901	1.1999	0.9071	0.7859	0.7708	0.8144	1.0776	1.0523	1.183	0.9664	1.1232	0.9738	0.8694
269	N-acetylmethionine	Amino Acid	Methionine, Cysteine, SAM and Taurine Metabolism	1589	LC/MS Neg	1083	1805	190.1	65-82-7	448580	C02712	HMDB11745	1.9443	1.4192	1.3059	1.3026	1.607	0.9286	0.9139	0.8672	1.1113	0.7618	1.2209	0.9988	0.9984	1.1444	1.2111	1.3623	1.222	1.3679	1.0413	1.0012	1.1122	1.0951	0.9024	0.9958	1.165	1.3658	0.7953	1.1719	1.0449	1.1157	0.9905	1.0424	1.1523	0.9809	1.0883	0.8214	1.3014
10	N-acetylserine	Amino Acid	Glycine, Serine and Threonine Metabolism	37076	GC/MS	100001851	1526	218	97-14-3	65249		HMDB02931	1.1995	1.0724	0.8221	0.9494	0.6406	1.0086	1.0075	0.7263	0.9314	0.8169	1.0509	1.263	1.1486	0.9018	1.1724	1.3222	1.2524	1.0473	1.0208	0.8099	0.7924	0.8466	1.0694	1.3346	0.7221	1.2889	1.1205	0.9412	0.7074	0.8881	1.2287	1.1514	1.449	1.0654	0.7541	1.0712	0.8569
203	N-acetylserotonin	Amino Acid	Tryptophan Metabolism	1500	LC/MS Pos	193	2619	219.1	1210-83-9	903	C00978	HMDB01238	1.1501	0.6591	0.8082	1.2093	1.107	1.108	0.8099	0.8328	1.7237	1.2246	1.355	1.1278	1.4517	0.9386	1.6729	1.1272	1.4609	0.8008	1.4138	0.8357	1.3853	0.9623	0.7245	0.9131	1.1762	1.4789	1.0332	1.0254	0.8798	0.7959	1.7454	1.2899	1.0464	0.9959	0.9218	0.9316	1.0362
2273	nicotinamide	Cofactors and Vitamins	Nicotinate and Nicotinamide Metabolism	594	LC/MS Pos	432	1267	123.1	98-92-0	936	C00153	HMDB01406	1.5922	0.8448	1.3912	1.2315	1.6457	0.8872	0.7891	0.9839	1.2999	1.1909	1.1514	1.2825	0.8847	0.6034	1.4731	1.1928	1.5987	0.8668	1.4555	1.7143	1.2608	1.0333	1.0941	1.1451	1.2868	1.7047	1.5143	0.7506	0.7015	0.7243	0.9176	0.8431	1.5644	0.9601	0.9785	0.9613	0.7518
2277	nicotinamide adenine dinucleotide (NAD+)	Cofactors and Vitamins	Nicotinate and Nicotinamide Metabolism	5278	LC/MS Pos	1310	1370	664	53-84-9	5893	C00003	HMDB00902	0.7386	0.7708	0.6832	0.8045	0.9065	1.0818	0.983	0.9884	0.8081	0.7814	0.6747	0.6435	0.6307	0.7215	1.0116	1.3828	1.3826	1.2851	1.2921	1.0842	0.7994	1.4692	0.9534	1.0459	1.1009	1.0568	0.9126	0.7375	0.8043	0.5396	1.9472	1.6316	1.9863	1.8144	1.3539	1.2957	1.5563
2278	nicotinamide adenine dinucleotide reduced (NADH)	Cofactors and Vitamins	Nicotinate and Nicotinamide Metabolism	31475	LC/MS Neg	428	1554	664.1	58-68-4;606-68-8	439153	C00004	HMDB01487	1.237	1.0006	1.1617	1.8256	1.1181	0.8524	0.9957	1.0378	0.4967	1.0614	1.0791	0.4991	0.6943	0.4595	1.0573	0.3988	0.5197	0.2711	0.3783	0.6317	0.2711	0.2711	0.2711	0.2711	0.2711	0.9755	1.9911	0.644	1.1358	0.6101	1.4293	1	1.869	1.8467	1.537	1.4621	1.4767
2275	nicotinamide ribonucleotide (NMN)	Cofactors and Vitamins	Nicotinate and Nicotinamide Metabolism	22152	LC/MS Pos	1312	886	335.1	1094-61-7	14180	C00455	HMDB00229	0.7827	0.8094	0.8154	0.6469	0.7364	2.0974	1.7033	1.9385	1.471	1.2932	1.1111	1.151	1.4383	1.1591	2.2418	0.9619	0.7784	0.9963	0.7866	0.7481	0.7857	0.9847	0.6579	1.0037	0.6918	0.913	0.9534	0.8144	0.8617	0.6725	1.8971	1.1104	1.9153	1.6093	1.7474	1.5285	1.2549
2276	nicotinamide riboside*	Cofactors and Vitamins	Nicotinate and Nicotinamide Metabolism	33013	LC/MS Pos	100001310	955	255.1	1341-23-7	439924	C03150	HMDB00855	1.8711	1.4523	1.4796	1.5652	2.0602	0.7479	0.6716	0.9302	0.9082	0.8573	0.9561	0.7741	0.8993	0.4494	1.353	1.2853	1.8696	1.0248	1.3747	1.6545	1.3079	1.2934	1.3509	1.2622	1.6466	1.9606	1.5675	1.0584	1.0695	1.1166	0.4064	0.4105	0.4743	0.3824	0.6173	1.0807	0.5301
2270	nicotinate	Cofactors and Vitamins	Nicotinate and Nicotinamide Metabolism	1504	LC/MS Neg	567	1221	122.1	59-67-6	938	C00253	HMDB01488	1.3913	1.0137	0.9767	1.1651	1.3319	0.9873	0.9906	0.9623	1.3713	1.5462	1.1643	0.8489	0.8475	0.8937	1.1431	0.9018	1.3579	1.182	1.1403	1.0207	1.0831	1.1934	0.9468	0.9531	1.1542	1.4847	1.2614	0.9959	1.027	0.7989	0.9907	1.1064	1.1696	1.0017	1.219	1.043	0.9933
2271	nicotinate ribonucleoside*	Cofactors and Vitamins	Nicotinate and Nicotinamide Metabolism	33471	LC/MS Pos	100001316	1105	256	2625-49-2	161234	C05841	HMDB06809	0.9111	1.5378	0.8654	0.6338	1.1652	1.0776	0.7897	1.3123	1.7337	2.1683	1.4034	0.9121	1.0466	0.7083	1.7034	0.7076	1.19	0.4507	1.2476	0.9782	1.1373	1.4932	0.8112	1.3403	1.4839	0.8491	0.4507	0.7268	0.4507	0.4894	0.4507	0.6452	0.4621	0.7453	1.0103	1.1061	1.0304
33	N-methylalanine	Amino Acid	Alanine and Aspartate Metabolism	37069	GC/MS	100001823	1214	129.9	600-21-5	5288725;6971259	C02721	HMDB01906	0.9922	1.1134	0.9066	0.8947	1.3188	1.3108	0.9294	1.6003	1.7815	1.8605	1.7717	1.5864	1.5058	1.3986	1.775	1.1637	1.4506	1.3218	1.3503	1.2901	0.8557	1.4058	1.1171	1.232	1.2387	0.9682	0.7173	0.5061	0.5665	0.6829	0.7645	0.6369	1.0213	0.6521	0.9112	0.8808	0.7539
966	nonadecanoate (19:0)	Lipid	Long Chain Fatty Acid	1356	LC/MS Neg	892	6073	297.3	646-30-0	12591	C16535	HMDB00772	0.7031	1.0061	1.4962	0.9939	3.8576	0.6185	0.4537	0.5365	0.6517	0.5057	0.7369	0.6701	0.5838	0.4613	1.0256	4.6665	1.4755	4.2369	1.8939	0.5807	1.1201	2.728	1.6665	2.2463	0.8086	3.7525	1.1276	2.5294	0.8767	0.5368	1.0644	0.5111	0.4713	0.5239	0.4316	1.672	0.6745
1077	octadecanedioate	Lipid	Fatty Acid, Dicarboxylate	36754	LC/MS Neg	100001615	5033	313.3	871-70-5	70095		HMDB00782	0.8172	0.762	0.5078	0.7355	1.0256	1.8753	2.5411	2.5758	2.8414	2.0919	2.0766	2.4274	1.4447	2.0911	2.4181	0.6567	1.279	0.8827	0.6927	0.949	0.5078	0.5208	0.8293	0.9744	0.8446	1.1008	0.5078	0.7426	0.833	0.8501	2.5123	3.3586	3.0555	2.7688	2.6003	1.6539	2.2205
960	oleate (18:1n9)	Lipid	Long Chain Fatty Acid	1359	GC/MS	442	1984.4	339.2	112-80-1	445639	C00712	HMDB00207	1.4383	1.1558	1.1942	1.2663	1.1998	0.8643	0.7326	0.8542	0.83	0.8473	0.865	0.7735	0.768	0.6681	1.0517	1.0562	1.5096	1.1688	1.1542	1.3096	0.9491	1.1521	1.1102	0.9834	1.3558	1.4518	1.3203	0.9006	1.0063	0.9447	0.8737	0.9761	0.9893	0.9907	1.0206	1.0682	0.897
1170	oleoylcarnitine	Lipid	Fatty Acid Metabolism(Acyl Carnitine)	35160	LC/MS Pos	100001501	5202	426.4	38677-66-6	6441392;53477789		HMDB05065	0.9396	4.0144	0.6608	6.305	1.7148	0.0465	0.4827	0.0306	2.0778	1.07	0.1054	0.1899	0.0763	0.2525	0.142	0.1636	1.0311	4.0027	0.679	1.0927	0.5874	1.1407	1	0.2795	1.624	2.1609	1.2068	1.1507	5.5955	1.072	0.0346	0.4631	0.0306	0.3346	0.5963	3.5244	0.5198
303	ornithine	Amino Acid	Urea cycle; Arginine and Proline Metabolism	1493	GC/MS	444	1763.8	142	3184-13-2	6262	C00077	HMDB03374	0.963	0.7492	0.8063	0.8446	0.646	1.705	1.6099	1.3996	2.0111	1.3693	1.5651	1.1059	1.3944	0.9927	1.4417	0.9445	0.9687	1.0618	0.8362	0.8732	1.4382	1.4094	1.437	1.3774	1.6495	1.0564	0.6964	0.7236	0.5852	0.6231	0.8356	1.2543	1.0063	0.6806	0.7122	0.9937	1.0546
953	palmitate (16:0)	Lipid	Long Chain Fatty Acid	1336	LC/MS Neg	424	5619	255.3	57-10-3	985	C00249	HMDB00220	0.4647	0.638	0.7385	0.6948	1.3343	1.0474	1.1399	0.9901	1.1452	0.7724	1.0325	1.1069	1.181	0.9764	1.8595	1.7307	0.9128	1.4404	1.1215	0.4975	0.6438	1.2329	0.8125	1.185	0.4816	1.2228	0.8847	1.2298	0.5481	0.3731	1.3315	0.871	0.8418	1.0487	0.5364	1.1322	0.7687
954	palmitoleate (16:1n7)	Lipid	Long Chain Fatty Acid	33447	LC/MS Neg	452	5477	253.3	373-49-9	445638	C08362	HMDB03229	0.7494	0.8983	0.9879	0.8028	1.4861	0.856	0.957	0.9575	1.0577	0.8812	1.109	0.9913	1.0603	0.8695	1.4949	1.7246	1.0815	1.8735	1.1288	0.7107	0.8323	1.3784	0.9831	1.2849	0.7725	1.5103	1.0356	1.2579	0.7936	0.6863	1.3725	0.9736	1.0297	1.0087	0.7307	1.3209	0.8332
1167	palmitoylcarnitine	Lipid	Fatty Acid Metabolism(Acyl Carnitine)	22189	LC/MS Pos	100000776	5179	400.4	6865-14-1	461	C02990	HMDB00222	1.0183	5.4561	0.8177	4.7434	1.7915	0.0445	0.3567	0.0429	1.58	0.6085	0.0382	0.2599	0.0839	0.2052	0.0912	0.1823	0.9385	4.3636	0.7155	1.2988	0.5597	1	1.1393	0.4694	1.4688	1.4126	1.2072	1.1755	4.5127	0.9491	0.0302	0.495	0.0302	0.3984	0.4372	2.438	0.4748
2299	pantethine	Cofactors and Vitamins	Pantothenate and CoA Metabolism	39791	LC/MS Neg	100002991	3605.3	553.3	16816-67-4	452306	C12661	HMDB03828	1.0718	1.0798	1.0754	0.7794	1.5458	1.0607	1.0975	1.037	1.1976	1.0613	1.0043	1.1233	1.007	0.9594	1.2246	1.2446	1.3859	1.385	1.3576	1.3917	0.9239	0.9399	0.8922	0.8213	1.0547	1.1741	0.7959	0.7504	0.8031	0.6951	0.8714	1.1298	1.0513	1.1265	1.0709	0.9704	0.9362
2298	pantothenate	Cofactors and Vitamins	Pantothenate and CoA Metabolism	1508	LC/MS Pos	1024	2218	220.1	137-08-6	6613	C00864	HMDB00210	1.1589	0.9887	1.1857	1.0719	1.6652	0.4067	0.2813	0.4956	0.3672	0.5241	0.5191	0.4162	0.535	0.3129	0.6422	1.4458	1.4195	1.0263	1.1209	1.4031	1.1126	1.209	1.2732	1.0649	1.2864	1.7617	1.4131	0.9425	1.0597	1.3466	0.5991	0.4568	0.5531	0.4692	0.5459	0.9186	0.7959
952	pentadecanoate (15:0)	Lipid	Long Chain Fatty Acid	1361	GC/MS	980	1853.5	299.2	1002-84-2;10002-84-2	13849	C16537	HMDB00826	1.1332	0.9976	0.8623	0.9523	1.2479	0.8717	0.5757	0.6893	0.663	0.7328	0.776	0.5868	0.6766	0.5855	1.0562	1.1108	1.1441	1.1998	1.1614	1.2269	0.953	0.9812	0.8919	0.953	1.3486	1.0538	1.0014	0.8251	0.6633	0.9023	0.5508	0.7173	0.8818	1.0423	1.0679	0.9131	1.2038
93	phenylalanine	Amino Acid	Phenylalanine and Tyrosine Metabolism	64	LC/MS Pos	460	2056	166.1	63-91-2	6140	C00079	HMDB00159	1.297	0.9752	0.8859	0.9829	1.1844	1.0311	0.9674	1.066	1.1604	0.9633	0.9212	0.9154	0.9675	0.7595	1.2673	1.2324	1.1486	1.0214	1.0928	1.1633	1.0331	1.261	1.0319	1.2567	1.1596	1.0854	0.8755	0.6865	0.7586	0.8681	1.0572	0.9287	1.0131	1.07	1.016	0.8064	0.8478
580	phenylalanylarginine	Peptide	Dipeptide	41487	LC/MS Pos	100003597	1553	322.2	1238-09-1	10268029			1.1442	1.1579	0.8993	1.2552	1.5415	0.9038	0.8748	0.9775	0.8119	0.9995	1.0204	1.0737	0.9963	0.8177	1.1025	0.9405	1.1743	0.7249	0.9473	1.1103	0.9038	0.9039	1.0041	1.1398	1.3463	1.2978	1.1332	0.7979	1.0465	0.9163	1.0094	0.7848	1.1321	1.0458	1.0786	1.0452	1.0506
581	phenylalanylaspartate	Peptide	Dipeptide	41419	LC/MS Neg	100003595	1559	279.1	22828-05-3	335051			1.3599	1.1892	0.7297	0.961	0.8549	0.952	0.6456	1.2177	1.0011	0.8808	0.9034	0.7407	1.0428	0.8486	1.3011	1.0011	1.0774	0.9417	1.1418	0.9511	1.1113	1.1952	1.2672	1.1451	1.4284	0.6095	0.646	0.8889	0.6642	1.0961	0.7391	0.9989	1.1603	0.8956	0.9689	0.6513	0.8821
582	phenylalanylglutamate	Peptide	Dipeptide	41432	LC/MS Neg	100003596	1617	293.2	3617-45-6	4422358			1.5974	1.2635	1.1004	1.6859	1.0241	0.5921	0.6617	0.9629	0.5921	0.6803	0.8481	0.6492	0.8384	0.6777	0.8093	1.2408	1.0481	1.1122	0.9786	1.1671	1.1563	1.0828	1.0628	1.434	1.6411	0.9494	0.9403	1.1166	0.7133	0.8459	0.763	0.6416	0.7056	1.0233	0.6382	1.1893	1.2394
938	phosphate	Energy	Oxidative Phosphorylation	11438	GC/MS	461	1307.7	298.9	7664-38-2	1061	C00009	HMDB01429	1.1332	0.8696	0.9264	0.9388	0.9397	1.1108	1.1027	1.0689	1.0641	0.9739	1.1146	1.0509	1.0388	0.8777	1.3925	1.0129	1.2132	1.0175	0.9937	1.0063	0.8912	1.151	0.9651	0.9653	0.8766	1.22	1.0272	0.9081	0.8665	0.7411	1.0611	1.1113	1.193	1.0766	1.0612	1.0404	0.9751
1341	phosphoethanolamine	Lipid	Phospholipid Metabolism	1600	LC/MS Neg	1026	644	140.1	1071-23-4	1015	C00346	HMDB00224	1.0973	0.9054	0.7244	0.6503	0.7317	1.5167	1.3259	1.2858	1.7366	1.4382	1.3085	1.4156	1.2697	1.3887	1.654	0.8584	1.033	0.9524	0.9949	0.6427	0.6755	1.0568	0.5965	0.8262	0.9124	1.1818	0.9953	0.769	0.7117	0.9678	1.1276	1.1917	1.2428	1.2745	1.283	1.2148	1.3373
2300	phosphopantetheine	Cofactors and Vitamins	Pantothenate and CoA Metabolism	15504	LC/MS Pos	100000328	2323	359.1	NA	987	C01134	HMDB01416	1.0606	0.8903	0.7227	0.9554	1.0576	0.9112	1.0129	1.253	1.1533	1.2772	1.2711	0.9122	0.9871	0.7867	1.3965	1.0467	1.1278	0.8277	1.0753	0.9741	1.0217	1.264	1.1603	1.3767	1.2547	1.4349	1.0791	0.7225	0.8147	0.8028	1.017	0.9511	0.9132	1.1282	0.9497	1.1292	0.9091
86	pipecolate	Amino Acid	Lysine Metabolism	1444	LC/MS Pos	1025	1120	130.1	4043-87-2	849	C00408	HMDB00070	0.7214	0.8926	0.6441	0.8011	0.9727	1.2625	1.2591	1.0303	1.0531	0.9409	0.9106	0.9747	0.9554	0.884	1.3706	1.048	1.2604	0.9104	0.92	0.9639	0.7179	1.0061	0.7903	0.9939	1.0911	1.1015	0.8022	0.8758	0.9317	1.0696	0.9918	1.1369	1.0728	1.3283	1.0226	0.917	0.9627
324	pro-hydroxy-pro	Amino Acid	Urea cycle; Arginine and Proline Metabolism	35127	LC/MS Pos	100001167	960	229.2	18684-24-7	11673055		HMDB06695	0.9145	0.8196	0.6213	0.8471	0.9764	0.9735	1.2516	1.068	1.6769	1.3025	1.4145	1.2856	1.1106	1.0718	1.5567	1.1223	1.2086	0.7538	1.0048	1.0584	0.9714	1.0476	1.1017	0.749	0.948	1.1025	1.0052	1.0022	0.5884	0.7026	0.9978	0.7872	1.1371	1.0053	1.05	1.0411	0.9459
304	proline	Amino Acid	Urea cycle; Arginine and Proline Metabolism	1898	LC/MS Pos	480	796	116.1	147-85-3	145742	C00148	HMDB00162	0.9138	1.1395	1.0659	0.9809	1.3074	1.0466	0.9875	1.3365	1.0498	1.088	0.9543	0.9052	0.9245	0.7896	1.1831	1.1629	1.0093	0.8519	0.9501	1.0197	0.9236	1.2522	0.8013	1.2318	1.2516	0.8022	0.6669	0.7046	0.8356	0.9118	0.9704	0.9907	0.9613	1.1492	1.2656	1.0487	1.0347
598	prolylglutamate	Peptide	Dipeptide	41381	LC/MS Pos	100003673	926.6	245.1	67644-00-2	3563697			1.0269	1.0581	0.9263	1.0349	1.1881	1.0666	1.0604	0.9532	0.9555	0.8058	0.9929	1.1169	1.0196	0.9533	1.1696	1.0712	1.0081	0.8488	1.0024	0.8841	0.9844	1.0138	0.9294	1.1525	0.9995	1.1289	0.9214	0.7532	0.8004	0.8364	1.1229	0.9036	0.9476	1.2033	1.1116	1.242	1.1684
599	prolylglutamine	Peptide	Dipeptide	40659	LC/MS Pos	100003672	823.5	244.2					1.0193	1.1004	0.9063	0.8633	1.2415	1.1252	1.1505	0.8287	0.9448	0.8062	0.6783	0.8194	0.9644	0.9129	1.197	0.9863	1.3066	1.1415	1.0332	1.0195	0.9634	1.2299	0.8863	1.1158	1.0774	0.9384	0.7924	0.8275	0.6988	0.7335	1.1022	0.8055	1.0305	1.1731	1.0792	1.3918	1.0187
600	prolylglycine	Peptide	Dipeptide	40703	LC/MS Pos	100003674	875	173.1	2578-57-6	7408076;6426709			1.0397	0.7068	0.9622	0.8412	1.1837	1.3874	1.0329	1.0947	1.0988	1.0747	1.0268	1.01	1.2002	0.7857	1.5286	1.1705	1.3283	0.8036	0.9625	0.9517	0.7689	1.0696	0.7919	0.9858	0.8072	1.3151	0.9319	0.5469	0.6842	0.7905	1.2918	0.9923	1.2107	1.6446	1.2781	1.036	0.7845
605	prolylphenylalanine	Peptide	Dipeptide	40684	LC/MS Neg	100003677	3330	261.2	13589-02-1	5226097			1.2296	1.0219	1.0972	1.0064	0.8753	0.711	0.5205	0.7262	0.6261	0.365	0.5105	0.5219	0.6594	0.3973	0.8516	1.2054	1.2065	0.9232	0.936	1.4769	1.0534	1.1114	0.741	1.1173	1.3138	0.5209	0.8041	1.1945	0.8317	0.9577	0.6244	0.8604	0.9936	0.7362	1.0398	0.9749	1.1361
609	prolyltryptophan	Peptide	Dipeptide	41446	LC/MS Pos	100003680	2653	302.2	35310-39-5				1.3977	1.3536	1.1472	1.321	1.2648	0.9849	0.7021	0.7056	1.1429	0.8822	0.8344	0.9908	0.7297	0.7156	0.9724	1.0706	1.454	0.7964	0.9643	1.1214	1.0812	1.1375	0.8747	1.3056	0.869	1.1336	0.938	0.9974	0.9624	0.7797	0.9969	0.845	0.882	1.032	1.1005	1.1724	1.0042
1141	propionylcarnitine	Lipid	Fatty Acid Metabolism (also BCAA Metabolism)	32452	LC/MS Pos	100001162	1589	218.2	17298-37-2	107738	C03017	HMDB00824	0.5886	0.6494	0.7019	0.7448	0.8258	0.8576	0.7458	1.1245	0.7631	0.6587	0.8704	0.8702	0.6648	0.8544	1.1991	1.0179	0.9287	0.4943	0.6179	0.9821	0.8117	1.1403	0.78	1.2846	1.0413	1.2306	0.8314	0.8068	0.8307	0.8592	1.1776	1.1347	0.962	1.1218	0.9278	1.234	1.3781
710	pro-pro-pro	Peptide	Polypeptide	40654	LC/MS Pos	100003708	1720.1	310.2	19285-44-0	4475718			1.0195	0.9656	0.7572	0.9218	1.0238	1.0637	0.9682	1.3562	1.0975	0.8501	1.1003	0.9572	1.0074	0.9435	1.4634	1.4061	1.1859	0.9675	1.1995	0.9406	1.0152	1.1713	1.0914	1.3863	1.4525	1.0366	0.7888	0.721	0.6079	0.6678	1.1716	0.866	0.967	1.0134	0.9785	0.648	0.8574
2224	pseudouridine	Nucleotide	Pyrimidine Metabolism, Uracil containing	33442	LC/MS Neg	821	1104	243.1	1445-07-4	15047	C02067	HMDB00767	1.3629	0.9239	1.0183	0.9862	1.13	0.9706	0.9814	0.9432	1.0504	0.8587	0.9024	1.0884	1.0138	0.8378	1.4665	1.2795	1.2684	1.4077	1.1408	1.0723	1.2692	1.3815	1.2214	1.3648	1.1533	1.4313	1.0361	1.2139	0.9761	1.125	0.9507	0.6667	0.8984	0.9592	0.7729	1.0164	0.7993
2333	pterin	Cofactors and Vitamins	Pterin Metabolism	43023	LC/MS Pos	100004216	1542	164.2	22363-60-4	73000	C00715	HMDB00802	0.6637	0.5686	0.5439	0.4401	0.6351	0.8074	0.6309	0.6755	0.7595	0.8624	0.6964	0.7354	0.591	0.7292	0.9366	1.2905	1.431	1.0634	1.6274	1.2361	1.1965	1.3925	1.1674	1.3472	1.5212	0.6881	0.4998	0.5557	0.6088	0.4046	0.6395	0.5016	0.5123	0.7664	0.599	1.2158	1.2577
338	putrescine	Amino Acid	Polyamine Metabolism	1408	GC/MS	49	1705.8	174	110-60-1	1045	C00134	HMDB01414	0.8713	0.9009	0.7244	0.6421	0.6608	2.4087	2.0742	1.747	1.908	1.3489	1.5158	1.6326	1.4152	1.3794	1.9093	1.2534	1.0676	1.1641	0.8901	1.1801	1.2988	1.2728	1.0209	1.3042	0.9457	0.9791	0.6443	0.4874	0.6139	0.6698	1.1707	1.3663	1.3089	1.2166	1.2353	0.8953	0.5749
2368	pyridoxal	Cofactors and Vitamins	Vitamin B6 Metabolism	1651	LC/MS Pos	491	1210	168.1	65-22-5	1050	C00250	HMDB01545	1.209	0.8605	1.0231	1.281	1.8166	1.0156	1.0716	1.1764	0.7179	1.238	1.5473	0.8345	0.5858	1.0039	1.5539	0.7546	1.0258	0.9933	0.7336	1.1901	0.6762	0.781	0.6166	1.0507	0.8067	1.8017	0.9994	0.7095	0.7553	0.8838	1.1185	1.0629	0.8585	1.0339	0.792	0.7654	1.1526
2369	pyridoxate	Cofactors and Vitamins	Vitamin B6 Metabolism	31555	LC/MS Neg	100001121	2210	182.1	82-82-6	6723	C00847	HMDB00017	1.1768	1.0319	1.0036	0.986	1.2514	0.7317	0.7665	0.8792	0.933	0.7927	0.8942	0.6433	0.6249	0.6304	0.9817	0.9964	1.1149	1.0691	1.0465	1.0071	1.1193	1.1718	1.1213	1.0099	1.2263	1.539	1.3224	1.1449	1.2246	1.039	1.107	1.0687	0.9602	0.8375	0.9842	0.9183	0.8558
937	pyrophosphate (PPi)	Energy	Oxidative Phosphorylation	2078	GC/MS	495	1642.3	451	1466-09-3;2466-09-3	644102	C00013	HMDB00250	1.079	0.7293	0.1208	1.1262	0.2204	2.4009	1.153	1.328	1.43	1.1173	1.3951	1	1.7576	0.8324	2.7215	0.7769	1.6517	0.7212	0.948	0.8591	1.3019	1.066	1.4236	1.3623	1.0611	0.9717	1.7829	0.1208	0.5571	0.1208	1.2277	0.749	0.3473	1.0254	0.9274	0.1208	0.6823
756	pyruvate	Carbohydrate	Glycolysis, Gluconeogenesis, and Pyruvate Metabolism	599	GC/MS	823	1130.6	217	127-17-3	1060	C00022	HMDB00243	0.292	0.6409	0.191	0.0304	0.1359	0.782	1.8725	0.9728	0.4962	0.043	0.0251	0.5737	1.2732	0.9549	1.3772	1.6038	1.7085	2.0675	2.1917	1.6751	0.8585	1.5148	1.6002	0.7789	0.3977	0.3398	0.3562	0.8184	1.6437	0.5557	1.0393	1.3941	0.9328	0.5234	0.3167	0.6402	1.3394
2717	quinate	Xenobiotics	Food Component/Plant	18335	GC/MS	100000442	1793	345.1	77-95-2	6508	C00296	HMDB03072	0.578	0.5459	0.5779	0.6009	0.6706	1.4631	1.6665	1.3124	1.3788	1.1766	1.3643	1.5575	1.2735	1.0229	1.7498	0.8486	0.9219	0.718	0.6471	0.5839	0.5304	0.8779	0.5243	0.8671	0.7877	1.1046	0.7968	0.6746	0.5799	0.5082	1.1833	2.0533	1.3286	1.0534	0.7614	0.9771	1.3525
775	ribitol	Carbohydrate	Pentose Metabolism	15772	GC/MS	100000406	1692.4	217	488-81-3	6912	C00474	HMDB00508	1.3308	0.8842	0.9629	1.2668	1.2809	1.019	1.1205	1.4873	1.6702	2.3734	1.8819	0.955	1.0061	0.9939	1.355	0.8862	1.3758	1.1784	0.974	1.3446	0.8753	1.0608	0.9858	0.8115	1.635	1.4302	1.0775	0.8445	0.8123	0.7575	0.8605	1.4114	1.2517	1.2427	1.1527	0.8337	0.8453
2295	riboflavin (Vitamin B2)	Cofactors and Vitamins	Riboflavin Metabolism	1827	LC/MS Pos	500	3111	377.2	83-88-5	493570	C00255	HMDB00244	1.058	0.9674	0.7709	1.1072	1.3104	0.5667	0.5298	1.1023	1.0522	1.2182	1.6066	0.8404	0.8771	0.7242	1.0164	1.0578	1.5587	0.9341	1.2864	1.2704	0.8859	1.2448	1.12	0.9801	1.3183	1.2535	1.1507	0.6286	0.8631	0.7275	0.7021	0.7838	0.6702	0.8163	0.7203	0.9836	0.8465
774	ribose	Carbohydrate	Pentose Metabolism	12080	GC/MS	914	1639.2	204	50-69-1	5779	C00121	HMDB00283	1.8876	1.6603	1.0604	1.3415	2.0308	0.8808	1.2796	0.9991	1.0118	1.0941	1.0691	0.7131	0.9987	0.8613	0.9086	1.5718	2.2347	1.4563	1.7085	1.8387	1.2798	1.3992	1.3625	1.1835	1.5745	1.439	1.2216	0.7808	0.9779	0.7095	0.4644	0.8367	0.7344	0.7011	0.6043	0.9295	0.6365
765	ribose 5-phosphate	Carbohydrate	Pentose Phosphate Pathway	561	GC/MS	19	1928.4	315.1	18265-46-8;108321-05-7	447634	C00117	HMDB00618	1.3683	1.2172	0.3345	0.4081	1.1506	0.3655	0.9661	1.001	0.5314	0.3968	0.3687	1.0464	0.9839	0.8923	0.3344	1.7805	1.5258	1.4718	1.2974	0.999	1.3457	1.2508	1.3169	1.1351	1.7089	0.8112	0.8058	0.3002	1.2773	0.4077	0.4151	0.9676	0.8846	0.4123	0.6344	0.9762	0.9847
772	ribulose	Carbohydrate	Pentose Metabolism	35855	GC/MS	100000147	1662	306.1	488-84-6	151261	C00309	HMDB00621	0.5631	0.556	0.4776	0.8799	0.9985	1.8903	1.5133	2.8491	2.8758	3.6102	2.8853	1.0524	1.7551	2.2377	1.7856	0.828	1.4891	0.6722	0.8817	0.9692	0.7437	0.959	0.8493	1.2016	2.1651	0.8552	0.6663	0.5725	0.5712	0.4639	1.1463	4.7052	2.5943	2.9704	2.4557	1.0015	0.9056
770	ribulose/xylulose 5-phosphate	Carbohydrate	Pentose Phosphate Pathway	37288	GC/MS	100002179	1935	357.2			C00199		1.1646	0.815	0.8586	0.8498	1.1529	0.536	0.9334	0.8125	0.5554	0.5573	0.5947	0.7804	0.7643	0.6346	0.8442	1.3327	1.7147	1.4759	1.5711	1.2746	1.4629	1.6361	1.2785	1.6147	1.2712	1.1478	1.2159	0.7363	1.0304	0.843	0.3463	0.7063	0.8257	0.4415	0.573	0.7954	0.9031
276	S-adenosylhomocysteine (SAH)	Amino Acid	Methionine, Cysteine, SAM and Taurine Metabolism	15948	LC/MS Neg	197	1821	383.1	979-92-0	439155	C00021	HMDB00939	1.093	0.9257	0.943	0.9675	0.7821	1.2321	0.9171	1.1147	1.0861	0.9091	1.1415	1.1111	1.0031	0.9431	1.486	1.0652	1.0707	1.0188	1.0151	0.9179	0.9887	0.9969	0.9696	1.0385	1.2305	1.0509	0.8508	0.8363	0.8392	0.8085	1.1597	1.1159	1.2309	1.2652	1.1975	0.6711	0.9266
4	sarcosine (N-Methylglycine)	Amino Acid	Glycine, Serine and Threonine Metabolism	1516	GC/MS	1023	1182.9	116	107-97-1	1088	C00213	HMDB00271	1.059	0.9051	1.0394	1.1948	1.0818	0.5665	0.4181	0.4459	0.6404	0.7712	0.6952	0.61	0.5603	0.5465	0.7571	0.7839	1.2057	0.822	1.2012	1.4001	0.6638	0.5647	0.6483	0.5566	0.8732	0.9841	0.9435	0.7404	0.7962	1.0119	1.3335	2.0155	1.7009	2.0517	2.0504	0.7399	0.7559
1071	sebacate (decanedioate)	Lipid	Fatty Acid, Dicarboxylate	32398	LC/MS Neg	100001211	1778	201.2	111-20-6	5192	C08277	HMDB00792	0.9761	0.7125	0.604	0.674	0.5118	10.4803	5.0222	6.2677	6.1215	4.076	2.7686	6.1498	4.3507	3.3416	6.1293	0.569	1.4668	1.0239	0.6621	0.6038	0.6451	1.261	0.6221	0.668	0.9558	1.2147	0.7369	0.5335	0.7046	1.314	2.6884	2.8152	3.5433	4.107	2.1599	2.397	2.0165
768	sedoheptulose-7-phosphate	Carbohydrate	Pentose Phosphate Pathway	35649	GC/MS	100001628	2070	691.35	2646-35-7	616	C05382	HMDB01068	1.0903	1.017	1.2256	0.9561	1.3154	0.3988	0.5613	0.7183	0.4354	0.4728	0.9255	0.5495	0.5099	0.5471	1.1453	2.2014	1.8074	1.8844	1.4368	1.643	0.9688	1.5884	1.5741	1.094	1.6289	1.6416	0.7448	0.8994	1.0776	0.983	0.2622	0.5648	0.5213	0.5535	0.5345	0.7218	0.8888
9	serine	Amino Acid	Glycine, Serine and Threonine Metabolism	1648	GC/MS	503	1389.1	204	56-45-1	5951	C00065	HMDB00187	1.1572	0.9289	0.8591	0.9771	0.9717	0.9137	0.8866	0.9614	0.869	0.869	1.032	1.0032	0.8796	0.7678	1.2535	1.207	1.2156	1.196	1.044	0.9355	1.0177	1.1789	1.0186	1.0647	1.0334	1.2305	0.8892	0.8873	0.7668	0.6343	1.047	1.1441	1.1902	0.9983	1.0385	0.9356	1.0007
622	serylisoleucine*	Peptide	Dipeptide	40193	LC/MS Pos	100003201	2021	219.2	510-791-9560	71429009			0.9726	1.2057	0.8504	0.6061	0.7925	0.6061	0.6061	0.6061	0.7553	1.2288	0.8926	0.794	1.0037	0.7445	0.6061	1.633	0.8422	0.6061	0.6061	1.4248	0.6061	1.6702	0.9227	2.0265	1.2631	0.6061	0.6061	0.9656	1.1256	0.7982	1.1813	0.9564	1.2637	1.1317	0.8457	0.9963	0.6061
623	serylleucine	Peptide	Dipeptide	40066	LC/MS Pos	100003202	2106	219.2	6665-16-3	7015695			1.2694	1.0397	0.5329	0.9442	0.8866	0.8905	0.5299	0.9606	0.5721	0.8208	0.5801	0.5136	1.0891	0.9912	0.9319	1.2278	1.219	1.0899	1.2168	0.8585	0.9285	1.6306	1.436	1.5238	0.8426	1.3112	0.6571	0.8078	0.8859	1.5381	1.4795	0.5551	1.2379	1.1477	1.5841	1.2942	0.9657
844	sorbitol	Carbohydrate	Fructose, Mannose and Galactose Metabolism	15053	GC/MS	506	1843	319.1	6706-59-8	5780	C00794	HMDB00247	1.3288	0.9484	1.0361	1.2467	1.1749	0.984	1.0703	1.0919	1.0873	1.386	2.1039	1.6641	1.2937	1.1091	1.6438	1.1051	1.3578	1.1009	0.8607	0.8834	0.7396	0.9928	0.7847	0.9473	1.1221	1.8324	1.1007	0.7351	0.6291	0.6774	0.876	1.0817	1.046	0.7812	0.823	1.1403	0.9158
843	sorbose	Carbohydrate	Fructose, Mannose and Galactose Metabolism	563	GC/MS	220	1800.9	437.1	87-79-6	441484	C00247	HMDB01266	1.1089	0.415	0.868	0.9174	0.4698	0.956	2.3662	1.9904	1.4077	1.3125	0.9118	1.1871	1.0937	0.7558	1.2173	0.7167	0.882	1.1631	0.6261	0.7043	0.8555	0.9804	0.6039	0.6462	1.2734	0.8475	0.9073	0.6848	0.5304	0.6519	1.7393	1.6965	2.4718	1.0196	1.0277	1.5424	1.0397
340	spermidine	Amino Acid	Polyamine Metabolism	485	LC/MS Pos	50	533	146.2	124-20-9	1102	C00315	HMDB01257	1.4709	0.864	0.9425	1.0257	1.3934	1.2518	1.0783	1.2126	1.1492	0.8762	0.9363	0.8485	0.9585	0.721	1.5465	1.1557	1.1839	1.0814	1.0053	1.3642	0.9446	1.1676	1.1507	1.1013	1.2341	1.3093	0.8772	1.1187	0.8898	0.9113	0.8139	0.7703	0.9947	0.8798	0.9258	0.9692	0.7619
1478	sphinganine	Lipid	Sphingolipid Metabolism	17769	LC/MS Pos	313	5175	302.3	3102-56-5	3126	C00836	HMDB00269	0.6039	0.6039	0.6039	1.2004	0.6127	0.6039	0.6039	0.6039	2.4474	6.8783	0.6294	0.6039	1.0906	1.0251	1.2905	0.6039	0.6039	0.7183	0.6666	0.6039	0.6039	0.6039	0.6039	0.6039	1.7988	0.6039	0.6039	0.6039	0.6039	0.6039	0.6039	0.6039	0.6039	0.6039	1.1069	0.6039	0.6039
2738	stachydrine	Xenobiotics	Food Component/Plant	34384	LC/MS Pos	100001296	860	144.1	4136-37-2	115244	C10172	HMDB04827	1.0069	0.9934	0.7733	0.9586	1.5514	0.6548	0.6175	0.8636	0.627	0.816	0.8077	0.6595	0.705	0.5062	0.8914	1.2246	1.4531	1.0909	0.9937	1.346	0.8988	1.229	1.1509	1.0726	1.5428	1.1838	1.0488	0.7454	0.9206	0.7955	0.8164	0.8561	1.0368	0.7462	0.8166	1.0025	0.9649
958	stearate (18:0)	Lipid	Long Chain Fatty Acid	1358	LC/MS Neg	439	5886	283.4	57-11-4	5281	C01530	HMDB00827	0.3833	0.599	0.7874	0.6191	1.7204	0.9684	1.2545	1.0014	1.3024	0.8831	1.2514	1.145	1.211	0.9583	1.995	2.2527	0.9443	1.9542	1.2211	0.4204	0.5624	1.5678	0.7827	1.4034	0.4365	1.689	0.8597	1.414	0.5841	0.3517	1.6611	0.9986	0.8074	1.0754	0.4316	1.5089	0.7466
984	stearidonate (18:4n3)	Lipid	Polyunsaturated Fatty Acid (n3 and n6)	33969	LC/MS Neg	100001229	5381	275.3	111174-40-4	5312508	C16300	HMDB06547	0.3966	0.304	0.4272	0.4423	1.0911	1.2145	2.2908	1.3956	2.3045	1.1817	1.6971	2.0723	1.4183	1.3319	1.8234	0.8899	0.9985	0.9003	0.5423	0.4884	0.4615	0.9038	0.5922	1	0.7356	1.5312	0.8861	0.304	0.7896	0.304	2.4373	2.3895	1.4334	2.4465	1.18	2.2029	1.3393
1168	stearoylcarnitine	Lipid	Fatty Acid Metabolism(Acyl Carnitine)	34409	LC/MS Pos	100001391	5300	428.4	18822-91-8	6426855		HMDB00848	1.3548	1.7127	0.6831	2.1009	1.6966	0.2608	0.2608	0.2608	1.1326	0.8095	0.2608	0.2608	0.3852	0.2608	0.4555	0.316	0.8204	3.691	0.2608	1.0714	0.7159	0.2608	1.1043	0.2608	1.8991	1.5284	0.2608	1.1504	1.263	0.8691	0.2608	0.2608	0.2962	0.2608	0.4217	1.7009	0.2608
1067	suberate (octanedioate)	Lipid	Fatty Acid, Dicarboxylate	15730	LC/MS Pos	100000016	3603	175	505-48-6	10457	C08278	HMDB00893	0.516	0.6157	0.6613	0.4966	0.8857	10.5098	4.2089	7.9958	6.5468	6.6328	3.8268	7.8814	5.2485	3.6699	6.707	0.8429	1.1646	0.5712	0.776	0.4876	1.0435	0.6925	0.7052	0.9113	0.8233	1.0211	0.9041	0.5765	0.5433	0.3481	3.0406	3.0154	3.905	3.3861	1.7038	3.4213	2.2018
925	succinate	Energy	TCA Cycle	1437	GC/MS	252	1348	247	110-15-6	1110	C00042	HMDB00254	0.9932	0.9535	0.9152	1.1355	1.0917	0.7628	0.8534	0.8944	0.8097	1.0124	1.0877	0.988	0.8743	0.7989	1.2584	0.9593	1.3762	0.9103	1.0008	0.9992	0.8833	1.0129	0.8936	0.9435	1.0635	1.3918	1.0621	0.7783	0.8193	0.7287	0.8292	0.9282	1.1944	1.1391	1.1027	1.1463	1.2848
854	tagatose	Carbohydrate	Fructose, Mannose and Galactose Metabolism	35864	GC/MS	100000893	1770	217.1	87-81-0				0.7216	0.6179	0.6487	0.5592	0.4536	1.2271	1.2477	1.1573	0.9059	0.9417	1.4565	1.4339	1.2024	0.994	1.1448	1.2905	1.2303	1.1181	0.8267	0.8253	0.724	1.0491	0.6874	0.8984	0.7753	1.0727	0.7048	0.8242	0.533	0.6392	1.0419	1.5921	1.1699	1.071	0.944	1.006	1.2736
295	taurine	Amino Acid	Methionine, Cysteine, SAM and Taurine Metabolism	2125	GC/MS	512	1616.4	254.1	107-35-7	1123	C00245	HMDB00251	1.1462	0.8565	0.8383	1.1174	1.0421	0.9063	0.7896	1.0225	1.1314	1.4312	1.3647	0.9975	1.0227	0.9507	1.4456	1.0961	1.1559	1.166	1.1501	1.0428	1.0297	1.1844	1.1608	1.1598	1.1197	0.911	0.8676	0.7242	0.5273	0.5536	0.851	0.9344	1.0167	1.1581	1.134	0.6631	0.5689
1075	tetradecanedioate	Lipid	Fatty Acid, Dicarboxylate	35669	LC/MS Neg	100001613	3970	257.2	821-38-5	13185		HMDB00872	0.6697	0.4781	0.4365	0.4125	0.4822	3.6825	3.5308	3.1873	4.39	2.8027	2.0729	2.6054	2.4809	1.8063	3.796	0.4675	0.5398	0.5279	0.5582	0.4125	0.6723	0.8772	0.7151	0.8432	0.6148	0.9938	0.8539	0.6376	0.8254	1.0062	3.0701	2.8181	3.9996	4.088	3.4402	3.91	3.8945
785	threitol	Carbohydrate	Pentose Metabolism	35854	GC/MS	100001419	1513	217.1	2418-52-2	169019	C16884	HMDB04136	0.6714	0.663	0.6286	1.0109	0.7374	1.509	1.2626	1.6025	1.4061	1.6471	1.5415	1.1299	1.2881	0.8477	1.0457	0.8966	0.8113	0.5617	0.7606	0.608	0.5756	0.4671	0.4671	0.953	0.5981	1.0231	0.5458	0.678	0.7811	0.55	1.4627	1.0728	1.4905	1	1.2572	1.0337	0.8311
14	threonine	Amino Acid	Glycine, Serine and Threonine Metabolism	1284	LC/MS Pos	564	713	120.1	72-19-5	6288	C00188	HMDB00167	0.9408	0.9966	0.9194	0.9087	1.059	1.126	0.9195	1.0189	1.0908	1.0034	1.3003	1.4363	1.4654	1.1854	1.5972	1.1357	1.1697	1.0509	1.0732	1.0295	0.9275	1.0496	0.8827	1.2327	1.0165	0.8844	0.8627	0.8512	0.7773	1.0881	0.8302	0.7435	0.8636	0.8596	0.8439	0.9026	0.8867
638	threonylleucine	Peptide	Dipeptide	40051	LC/MS Neg	100003204	1952	231.2	50299-12-2	4420322			1.1442	0.9987	1.0232	0.9023	0.7047	1.0008	0.8601	0.8589	0.8305	0.6573	0.5697	0.8194	0.7275	0.5851	0.8295	1.1524	1.1637	0.9627	1.082	1.1241	0.9393	1.1431	0.8671	1.3393	1.0606	0.7233	0.8072	1.0406	0.8838	1.0132	1.0208	0.8329	0.8248	0.8917	0.9376	0.9922	1.0975
322	trans-4-hydroxyproline	Amino Acid	Urea cycle; Arginine and Proline Metabolism	32306	LC/MS Pos	1001	705	132.1	51-35-4	5810	C01157	HMDB00725	0.6147	0.5443	0.5443	0.8183	0.6856	1.0247	0.7892	0.5443	0.5443	0.8799	1.406	1.2128	1.3579	0.8936	1.9517	1.6367	1.7929	2.0859	1.4698	1.3667	0.7265	1.8713	1	0.9901	0.8041	1.1674	1.2955	0.7685	0.7673	0.9385	1.7363	0.9029	0.9804	1.0306	0.7996	1.3305	0.9977
2290	trigonelline (N'-methylnicotinate)	Cofactors and Vitamins	Nicotinate and Nicotinamide Metabolism	32401	LC/MS Pos	100001092	757	138.1	535-83-1	5570	C01004	HMDB00875	0.6127	0.7069	0.7265	0.5775	1.0013	1.7708	0.9589	1.0672	1.2237	1.2079	1.1239	1.2663	1.3149	1.0513	1.9826	0.7846	1.0656	0.9987	0.7247	0.778	0.7034	0.7751	0.8478	1.032	0.7406	1.1396	0.651	0.5794	0.9866	0.5811	1.1807	1.3271	1.4548	1.0094	1.0318	1.1464	0.89
176	tryptophan	Amino Acid	Tryptophan Metabolism	54	LC/MS Pos	565	2445	205.1	73-22-3	6305	C00078	HMDB00929	1.1082	0.9391	0.7712	0.9356	1.106	1.1504	1.0023	1.0275	1.1331	1.0282	1.0696	1.0692	1.0335	0.8776	1.3764	1.024	1.3092	1.0231	1.063	1.0824	0.9219	1.1642	1.0264	1.1097	0.9977	1.1507	0.9081	0.7247	0.8067	0.853	1.0104	0.9552	1.0678	1.0752	0.9592	0.864	0.8043
106	tyrosine	Amino Acid	Phenylalanine and Tyrosine Metabolism	1299	LC/MS Pos	815	1516	182.1	60-18-4	6057	C00082	HMDB00158	1.0004	0.331	0.4043	1.8036	2.1825	1.3898	0.8036	0.9086	1.1439	1.2749	1.3556	0.9953	0.902	0.5597	1.3818	2.5596	2.0121	1.2727	1.0932	1.0289	1.6881	1.7587	1.6834	1.902	2.9613	2.4015	0.9996	0.5531	0.5454	0.1262	1.0488	0.6846	0.5013	2.3351	0.2026	0.5005	0.1787
945	undecanoate (11:0)	Lipid	Medium Chain Fatty Acid	12067	LC/MS Neg	889	5207	185.2	334-48-5	8180	C17715	HMDB00947	1.3152	1.1268	1.3628	1.2779	1.6646	0.3166	0.5039	0.5383	0.4823	0.4453	0.4808	0.3505	0.4539	0.3747	0.6121	1.4559	1.3773	1.4152	1.3702	1.2545	1.1344	1.5087	0.9303	1.2384	1.1302	1.0774	1.0077	0.9299	0.8893	0.9923	0.4301	0.3933	0.5548	0.3448	0.573	0.4732	0.4279
2223	uracil	Nucleotide	Pyrimidine Metabolism, Uracil containing	605	GC/MS	825	1370.4	241	66-22-8	1174	C00106	HMDB00300	1.3187	0.8964	0.9516	0.8292	1.0088	1.3107	1.2367	1.2721	1.1793	1.0617	0.8117	1.0157	1.1354	0.8201	1.4338	1.3199	1.2873	1.295	1.138	1.125	1.145	1.4014	1.2728	1.1668	1.0916	1.099	0.7177	0.8874	0.7578	0.7315	0.9249	0.9029	0.9686	1.0561	0.9421	0.8124	0.8645
2145	urate	Nucleotide	Purine Metabolism, (Hypo)Xanthine/Inosine containing	1604	LC/MS Neg	1134	769	167.1	69-93-2;120K5305	1175	C00366	HMDB00289	0.9295	0.929	0.6765	0.6499	0.8095	4.0187	1.8219	2.4887	3.3212	3.0263	1.818	3.4626	3.0223	2.6648	3.0432	0.6929	0.8478	0.6957	0.709	0.6911	0.6569	0.7759	0.6311	0.9799	0.7646	1.3402	0.8431	0.8223	0.5952	0.7733	2.2844	2.5867	2.7293	2.663	2.2117	1.4139	0.9739
302	urea	Amino Acid	Urea cycle; Arginine and Proline Metabolism	1670	GC/MS	533	1223.9	171	57-13-6	1176	C00086	HMDB00294	0.7197	0.4721	0.6866	0.8548	0.4721	23.7708	10.0785	8.258	9.9403	8.4793	3.6679	13.2914	10.8319	9.3664	11.097	1.4862	0.6763	0.6349	0.6198	0.4974	0.9602	1.0491	0.6157	1.6922	0.8397	0.8659	0.4361	0.4781	0.4946	0.4998	4.6565	4.7441	5.5771	5.4867	2.7084	1.5992	1.034
2222	uridine	Nucleotide	Pyrimidine Metabolism, Uracil containing	606	LC/MS Neg	535	1430	243.1	58-96-8	6029	C00299	HMDB00296	1.2248	1.6129	1.3236	1.4457	1.4243	0.7741	0.9632	0.9082	0.9179	0.7264	0.8155	0.8891	0.7822	0.946	0.9362	1.4882	1.3167	1.4625	1.3974	1.1859	0.9278	1.3659	0.9906	1.4529	1.2196	1.0872	1.0094	1.1486	1.2794	1.1223	0.745	0.6845	0.749	0.9458	0.8041	0.6602	0.8965
2218	uridine monophosphate (5' or 3')	Nucleotide	Pyrimidine Metabolism, Uracil containing	39892	LC/MS Neg	100003366	635	323.1	58-97-9	6030	C01368, C00105	HMDB00288	0.9981	1.0522	1.1269	0.9714	0.9964	2.1613	1.9074	1.2848	2.2352	1.5687	1.4803	1.93	1.8168	1.5274	2.2425	0.723	0.8793	0.8226	0.8732	0.7821	1.1393	1.0019	0.7595	0.9807	0.7497	0.9864	0.8371	0.8894	0.9066	0.9164	1.3378	1.5976	1.5012	1.7555	1.3576	1.2131	1.4389
2221	uridine-2',3'-cyclic monophosphate	Nucleotide	Pyrimidine Metabolism, Uracil containing	37137	LC/MS Neg	75	1082	304.9	40632-52-8	439715	C02355	HMDB11640	1.047	0.7824	0.7164	0.6789	0.898	1.7093	1.747	1.609	1.9418	1.5172	1.6715	1.5996	1.7588	1.2017	2.2638	1.001	0.929	1.123	1.0697	1.0317	0.8219	0.9151	0.9117	1.1415	0.9367	0.9313	0.6959	0.8155	0.5896	0.7652	1.2203	1.3492	1.3236	1.2055	1.1703	0.9197	1.2795
258	valine	Amino Acid	Leucine, Isoleucine and Valine Metabolism	1649	LC/MS Pos	566	1040	118.1	72-18-4	6287	C00183	HMDB00883	1.1034	0.9806	0.8921	0.9545	1.1569	1.0539	0.9985	1.0048	1.2309	0.9796	0.9542	1.0227	0.9855	0.8297	1.4743	1.0988	1.331	1.0091	1.0594	1.0114	1.0697	1.3201	1.0015	1.2145	1.0996	1.1733	0.956	0.7464	0.8187	0.982	1.0662	0.9581	0.9333	1.1116	1.0195	0.8456	0.8
2138	xanthine	Nucleotide	Purine Metabolism, (Hypo)Xanthine/Inosine containing	3147	LC/MS Pos	1004	1430	153.1	69-89-6	1188	C00385	HMDB00292	1.6721	1.3463	1.3084	1.4982	1.9395	0.4272	0.3614	0.418	0.5843	0.5318	0.4109	0.3312	0.3707	0.2726	0.4036	1.1262	1.6307	0.9993	1.3683	1.3278	0.9972	1.0421	0.986	1.1484	1.2159	1.8083	1.7608	0.9496	1.1506	1.1554	0.2636	0.4169	0.3066	0.4291	0.3612	1.0163	0.6048
2140	xanthosine	Nucleotide	Purine Metabolism, (Hypo)Xanthine/Inosine containing	15136	LC/MS Pos	100000299	1785	285	146-80-5	64959	C01762	HMDB00299	1.4018	0.966	0.6626	1.0061	0.9405	1.3823	0.937	1.2033	1.1798	1.1657	0.8567	0.9714	1.1715	0.5255	1.4478	1.1714	1.4422	0.9107	1.1484	1.0583	0.8705	1.2297	0.8363	1.0929	1.0941	1.6832	1.2616	0.7452	0.9503	1.0289	1.0433	0.6821	0.9565	0.9205	0.7484	1.0756	0.8366
193	xanthurenate	Amino Acid	Tryptophan Metabolism	15679	LC/MS Neg	100000015	1476	204.1	59-007	5699	C02470	HMDB00881	0.8067	0.4242	0.3748	0.6164	0.4827	1.4512	0.6893	0.6462	0.6345	0.5535	0.5068	1.6448	0.9898	0.991	1.2212	2.6839	3.577	3.2724	3.3972	2.9679	2.7555	3.1502	2.5847	2.4089	2.7072	0.7948	0.3748	0.3839	0.605	0.4149	0.515	0.7132	0.8028	0.8243	0.3748	0.7415	0.9919
781	xylitol	Carbohydrate	Pentose Metabolism	4966	GC/MS	543	1677.6	307.2	87-99-0	6912	C00379	HMDB02917	1.2828	1.0276	1.0761	1.0757	1.1522	0.9889	0.9882	0.9919	0.9354	0.8946	0.9405	0.928	0.9374	0.7806	1.298	1.1337	1.3536	1.232	1.0869	1.1326	0.9867	1.236	1.0861	1.0653	1.1351	1.1445	0.8934	0.7677	0.7354	0.6984	1.0699	1.0459	1.1987	1.151	1.0081	0.9361	0.8537
779	xylonate	Carbohydrate	Pentose Metabolism	35638	GC/MS	100001627	1722	292	73686-31-7	6602431	C05411	HMDB60256	0.8812	0.9094	1.0186	0.8332	0.9552	1.4108	0.9748	1.249	1.0526	1.2731	1.6785	1.0117	1.3943	0.8436	1.6528	1.1602	1.1382	0.9194	1.0599	0.8236	0.8763	1.1154	0.6488	0.9635	0.9382	1.3695	0.997	0.8455	0.7428	0.7025	1.237	1.1999	1.3996	1.003	0.9296	0.9533	0.7947
777	xylulose	Carbohydrate	Pentose Metabolism	18344	GC/MS	100000421	1668	306.1	551-84-8	5289590	C00310	HMDB00654	0.8056	0.8446	0.8183	0.911	0.844	1.321	1.2392	0.8389	0.9985	0.4011	0.4012	0.9566	0.8465	0.7585	1.3071	1.19	1.3409	1.1404	1.1842	1.3527	0.9746	1.3091	1.1643	1.0727	0.8799	0.6151	0.6489	0.9193	0.698	0.8009	1.3236	1.8371	1.3251	1.4792	0.9013	0.8932	1
[truncated: 13 more columns]
