# Supplementary material for: Peroxisomal biogenesis is genetically and biochemically linked to carbohydrate metabolism in Drosophila and mouse
Source: PLoS Genet. 2017 Jun 22;13(6):e1006825. doi: 10.1371/journal.pgen.1006825 (PMC5480855; doi:10.1371/journal.pgen.1006825)
Supplement: S4 Table — Altered Metabolites includes lists of consistently altered metabolites when considering significant or marginally significant changes (only considered if significant in the same direction). Lists were compiled for the pex2 signature metabolites-common to pex22/pex22 Rescue and pex21/pex21 Rescue, the pex16 signature metabolites-common to pex161/pex161 Rescue and pex16EY/pex16EY Rescue, and the null alleles-common to pex22/pex22 Rescue, pex21/pex21 Rescue, and pex161/pex161 Rescue. (XLSX) [file pgen.1006825.s017.xlsx]

## Sheet: Sheet1
pex2 vs pex2 Rescue significant or marginally significant				pex16 Rescue significant or marginally significant				pex2 both alleles and pex161				pex161
Query	Match	HMDB		Query	Match	HMDB		Query	Match	HMDB		Query	Match	HMDB
HMDB00247	Sorbitol	HMDB00247		HMDB01296	Maltotetraose	HMDB01296		HMDB00881	Xanthurenic acid	HMDB00881		HMDB00881	Xanthurenic acid	HMDB00881
HMDB00114	Glycerylphosphorylethanolamine	HMDB00114		HMDB11130	LysoPE(18:0/0:0)	HMDB11130		HMDB00736	Isobutyryl-L-carnitine	HMDB00736		HMDB00736	Isobutyryl-L-carnitine	HMDB00736
HMDB00034	Adenine	HMDB00034		HMDB03828	D-Pantethine	HMDB03828		HMDB00294	Urea	HMDB00294		HMDB00294	Urea	HMDB00294
HMDB00446	N-Alpha-acetyllysine	HMDB00446		HMDB00169	D-Mannose	HMDB00169		HMDB04620	N-a-Acetyl-L-arginine	HMDB04620		HMDB04620	N-a-Acetyl-L-arginine	HMDB04620
HMDB02432	Sumiki's acid	HMDB02432		HMDB11171	L-gamma-glutamyl-L-leucine	HMDB11171		HMDB01401	Glucose 6-phosphate	HMDB01401		HMDB01401	Glucose 6-phosphate	HMDB01401
HMDB00684	L-Kynurenine	HMDB00684		HMDB00243	Pyruvic acid	HMDB00243		HMDB00618	D-Ribulose 5-phosphate	HMDB00618		HMDB00618	D-Ribulose 5-phosphate	HMDB00618
HMDB00715	Kynurenic acid	HMDB00715		HMDB00508	Ribitol	HMDB00508		HMDB01068	D-Sedoheptulose 7-phosphate	HMDB01068		HMDB01068	D-Sedoheptulose 7-phosphate	HMDB01068
HMDB00732	Hydroxykynurenine	HMDB00732		HMDB00623	Dodecanedioic acid	HMDB00623		HMDB00621	D-Ribulose	HMDB00621		HMDB00621	D-Ribulose	HMDB00621
HMDB00881	Xanthurenic acid	HMDB00881		HMDB00881	Xanthurenic acid	HMDB00881		HMDB12254	Maltopentaose	HMDB12254		HMDB12254	Maltopentaose	HMDB12254
HMDB00695	Ketoleucine	HMDB00695		HMDB00736	Isobutyryl-L-carnitine	HMDB00736		HMDB01262	Maltotriose	HMDB01262		HMDB01262	Maltotriose	HMDB01262
HMDB00736	Isobutyryl-L-carnitine	HMDB00736		HMDB00294	Urea	HMDB00294		HMDB00163	D-Maltose	HMDB00163		HMDB00163	D-Maltose	HMDB00163
HMDB00696	L-Methionine	HMDB00696		HMDB04620	N-a-Acetyl-L-arginine	HMDB04620		HMDB01078	Mannose 6-phosphate	HMDB01078		HMDB01078	Mannose 6-phosphate	HMDB01078
HMDB02005	Methionine sulfoxide	HMDB02005		HMDB01401	Glucose 6-phosphate	HMDB01401		HMDB00215	N-Acetyl-D-glucosamine	HMDB00215		HMDB00215	N-Acetyl-D-glucosamine	HMDB00215
HMDB00294	Urea	HMDB00294		HMDB00618	D-Ribulose 5-phosphate	HMDB00618		HMDB00379	2-Methylcitric acid	HMDB00379		HMDB00379	2-Methylcitric acid	HMDB00379
HMDB04620	N-a-Acetyl-L-arginine	HMDB04620		HMDB01068	D-Sedoheptulose 7-phosphate	HMDB01068		HMDB00947	Undecanoic acid	HMDB00947		HMDB00947	Undecanoic acid	HMDB00947
HMDB01414	Putrescine	HMDB01414		HMDB00621	D-Ribulose	HMDB00621		HMDB00638	Dodecanoic acid	HMDB00638		HMDB00638	Dodecanoic acid	HMDB00638
HMDB00759	Glycyl-L-leucine	HMDB00759		HMDB12254	Maltopentaose	HMDB12254		HMDB00529	5-Dodecenoic acid	HMDB00529		HMDB00529	5-Dodecenoic acid	HMDB00529
HMDB00721	Glycylproline	HMDB00721		HMDB01262	Maltotriose	HMDB01262		HMDB02000	Myristoleic acid	HMDB02000		HMDB02000	Myristoleic acid	HMDB02000
HMDB28854	NA	NA		HMDB00163	D-Maltose	HMDB00163		HMDB06547	Stearidonic acid	HMDB06547		HMDB06547	Stearidonic acid	HMDB06547
HMDB01401	Glucose 6-phosphate	HMDB01401		HMDB01078	Mannose 6-phosphate	HMDB01078		HMDB00893	Suberic acid	HMDB00893		HMDB00893	Suberic acid	HMDB00893
HMDB00807	3-Phosphoglyceric acid	HMDB00807		HMDB00215	N-Acetyl-D-glucosamine	HMDB00215		HMDB00792	Sebacic acid	HMDB00792		HMDB00792	Sebacic acid	HMDB00792
HMDB00618	D-Ribulose 5-phosphate	HMDB00618		HMDB00379	2-Methylcitric acid	HMDB00379		HMDB00872	Tetradecanedioic acid	HMDB00872		HMDB00872	Tetradecanedioic acid	HMDB00872
HMDB01068	D-Sedoheptulose 7-phosphate	HMDB01068		HMDB00947	Undecanoic acid	HMDB00947		HMDB00672	Hexadecanedioic acid	HMDB00672		HMDB00672	Hexadecanedioic acid	HMDB00672
HMDB00621	D-Ribulose	HMDB00621		HMDB00638	Dodecanoic acid	HMDB00638		HMDB00782	Octadecanedioic acid	HMDB00782		HMDB00782	Octadecanedioic acid	HMDB00782
HMDB00283	D-Ribose	HMDB00283		HMDB00529	5-Dodecenoic acid	HMDB00529		HMDB05066	Tetradecanoylcarnitine	HMDB05066		HMDB05066	Tetradecanoylcarnitine	HMDB05066
HMDB04136	D-Threitol	HMDB04136		HMDB02000	Myristoleic acid	HMDB02000		HMDB02203	3-Hydroxycapric acid	HMDB02203		HMDB02203	3-Hydroxycapric acid	HMDB02203
HMDB01851	L-Arabitol	HMDB01851		HMDB06547	Stearidonic acid	HMDB06547		HMDB04705	12,13-DHOME	HMDB04705		HMDB04705	12,13-DHOME	HMDB04705
HMDB12253	Maltohexaose	HMDB12253		HMDB00893	Suberic acid	HMDB00893		HMDB04704	9,10-DHOME	HMDB04704		HMDB04704	9,10-DHOME	HMDB04704
HMDB12254	Maltopentaose	HMDB12254		HMDB00792	Sebacic acid	HMDB00792		HMDB01565	Phosphorylcholine	HMDB01565		HMDB01565	Phosphorylcholine	HMDB01565
HMDB01296	Maltotetraose	HMDB01296		HMDB00872	Tetradecanedioic acid	HMDB00872		HMDB00086	Glycerophosphocholine	HMDB00086		HMDB00086	Glycerophosphocholine	HMDB00086
HMDB01262	Maltotriose	HMDB01262		HMDB00672	Hexadecanedioic acid	HMDB00672		HMDB00224	O-Phosphoethanolamine	HMDB00224		HMDB00224	O-Phosphoethanolamine	HMDB00224
HMDB00163	D-Maltose	HMDB00163		HMDB00782	Octadecanedioic acid	HMDB00782		HMDB00288	Uridine 5'-monophosphate	HMDB00288		HMDB00288	Uridine 5'-monophosphate	HMDB00288
HMDB00660	D-Fructose	HMDB00660		HMDB05066	Tetradecanoylcarnitine	HMDB05066		HMDB11640	Uridine 2',3'-cyclic phosphate	HMDB11640		HMDB11640	Uridine 2',3'-cyclic phosphate	HMDB11640
HMDB01078	Mannose 6-phosphate	HMDB01078		HMDB02203	3-Hydroxycapric acid	HMDB02203		HMDB00296	Uridine	HMDB00296		HMDB00296	Uridine	HMDB00296
HMDB00765	Mannitol	HMDB00765		HMDB04705	12,13-DHOME	HMDB04705		HMDB00229	Nicotinamide ribotide	HMDB00229		HMDB00229	Nicotinamide ribotide	HMDB00229
HMDB00215	N-Acetyl-D-glucosamine	HMDB00215		HMDB04704	9,10-DHOME	HMDB04704		HMDB00210	Pantothenic acid	HMDB00210		HMDB00210	Pantothenic acid	HMDB00210
HMDB00613	Erythronic acid	HMDB00613		HMDB01565	Phosphorylcholine	HMDB01565		HMDB13678	4-Hydroxyhippuric acid	HMDB13678		HMDB13678	4-Hydroxyhippuric acid	HMDB13678
HMDB00379	2-Methylcitric acid	HMDB00379		HMDB00086	Glycerophosphocholine	HMDB00086		HMDB04827	Proline betaine	HMDB04827		HMDB04827	Proline betaine	HMDB04827
HMDB00511	Capric acid	HMDB00511		HMDB00224	O-Phosphoethanolamine	HMDB00224		HMDB02520	Beta-Glycerophosphoric acid	HMDB02520		HMDB02520	Beta-Glycerophosphoric acid	HMDB02520
HMDB00947	Undecanoic acid	HMDB00947		HMDB00288	Uridine 5'-monophosphate	HMDB00288		HMDB12154	3-Dehydrocarnitine	HMDB12154		HMDB12154	3-Dehydrocarnitine	HMDB12154
HMDB00638	Dodecanoic acid	HMDB00638		HMDB11640	Uridine 2',3'-cyclic phosphate	HMDB11640		HMDB02869	Campesterol	HMDB02869		HMDB02869	Campesterol	HMDB02869
HMDB00529	5-Dodecenoic acid	HMDB00529		HMDB00296	Uridine	HMDB00296		HMDB00157	Hypoxanthine	HMDB00157		HMDB00157	Hypoxanthine	HMDB00157
HMDB02000	Myristoleic acid	HMDB02000		HMDB00229	Nicotinamide ribotide	HMDB00229		HMDB00292	Xanthine	HMDB00292		HMDB00292	Xanthine	HMDB00292
HMDB00826	Pentadecanoic acid	HMDB00826		HMDB00210	Pantothenic acid	HMDB00210		HMDB00289	Uric acid	HMDB00289		HMDB00289	Uric acid	HMDB00289
HMDB00207	Oleic acid	HMDB00207		HMDB13678	4-Hydroxyhippuric acid	HMDB13678		HMDB00462	Allantoin	HMDB00462		HMDB00462	Allantoin	HMDB00462
HMDB00772	Nonadecanoic acid	HMDB00772		HMDB04827	Proline betaine	HMDB04827		HMDB00536	Adenylsuccinic acid	HMDB00536		HMDB00536	Adenylsuccinic acid	HMDB00536
HMDB06547	Stearidonic acid	HMDB06547		HMDB02520	Beta-Glycerophosphoric acid	HMDB02520		HMDB00468	Biopterin	HMDB00468		HMDB00468	Biopterin	HMDB00468
HMDB00893	Suberic acid	HMDB00893		HMDB00267	Pyroglutamic acid	HMDB00267		HMDB00446	N-Alpha-acetyllysine	HMDB00446		HMDB00446	N-Alpha-acetyllysine	HMDB00446
HMDB00792	Sebacic acid	HMDB00792		HMDB01487	NADH	HMDB01487		HMDB00684	L-Kynurenine	HMDB00684		HMDB00684	L-Kynurenine	HMDB00684
HMDB00872	Tetradecanedioic acid	HMDB00872		HMDB00177	L-Histidine	HMDB00177		HMDB00715	Kynurenic acid	HMDB00715		HMDB00715	Kynurenic acid	HMDB00715
HMDB00672	Hexadecanedioic acid	HMDB00672		HMDB00190	L-Lactic acid	HMDB00190		HMDB02005	Methionine sulfoxide	HMDB02005		HMDB02005	Methionine sulfoxide	HMDB02005
HMDB00782	Octadecanedioic acid	HMDB00782		HMDB02350	Octadecanol	HMDB02350		HMDB01414	Putrescine	HMDB01414		HMDB01414	Putrescine	HMDB01414
HMDB00991	DL-2-Aminooctanoic acid	HMDB00991		HMDB00247	Sorbitol	HMDB00247		HMDB00721	Glycylproline	HMDB00721		HMDB00721	Glycylproline	HMDB00721
HMDB00201	L-Acetylcarnitine	HMDB00201		HMDB01049	Gamma-Glutamylcysteine	HMDB01049		HMDB00807	3-Phosphoglyceric acid	HMDB00807		HMDB00807	3-Phosphoglyceric acid	HMDB00807
HMDB05066	Tetradecanoylcarnitine	HMDB05066		HMDB03540	3'-AMP	HMDB03540		HMDB00283	D-Ribose	HMDB00283		HMDB00283	D-Ribose	HMDB00283
HMDB12154	3-Dehydrocarnitine	HMDB12154		HMDB01238	N-Acetylserotonin	HMDB01238		HMDB00765	Mannitol	HMDB00765		HMDB00765	Mannitol	HMDB00765
HMDB01954	3-Hydroxyoctanoic acid	HMDB01954		HMDB00606	D-2-Hydroxyglutaric acid	HMDB00606		HMDB00511	Capric acid	HMDB00511		HMDB00511	Capric acid	HMDB00511
HMDB02203	3-Hydroxycapric acid	HMDB02203		HMDB00824	Propionylcarnitine	HMDB00824		HMDB00826	Pentadecanoic acid	HMDB00826		HMDB00826	Pentadecanoic acid	HMDB00826
HMDB04705	12,13-DHOME	HMDB04705		HMDB03466	L-Gulonolactone	HMDB03466		HMDB01954	3-Hydroxyoctanoic acid	HMDB01954		HMDB01954	3-Hydroxyoctanoic acid	HMDB01954
HMDB04704	9,10-DHOME	HMDB04704		HMDB12154	3-Dehydrocarnitine	HMDB12154		HMDB06024	Mevalonolactone	HMDB06024		HMDB06024	Mevalonolactone	HMDB06024
HMDB01565	Phosphorylcholine	HMDB01565		HMDB02869	Campesterol	HMDB02869		HMDB00045	Adenosine monophosphate	HMDB00045		HMDB00045	Adenosine monophosphate	HMDB00045
HMDB00086	Glycerophosphocholine	HMDB00086		HMDB00157	Hypoxanthine	HMDB00157		HMDB11599	1-Methyladenine	HMDB11599		HMDB11599	1-Methyladenine	HMDB11599
HMDB00224	O-Phosphoethanolamine	HMDB00224		HMDB00292	Xanthine	HMDB00292		HMDB00133	Guanosine	HMDB00133		HMDB00133	Guanosine	HMDB00133
HMDB11130	LysoPE(18:0/0:0)	HMDB11130		HMDB00289	Uric acid	HMDB00289		HMDB00855	Nicotinamide riboside	HMDB00855		HMDB00855	Nicotinamide riboside	HMDB00855
HMDB00131	Glycerol	HMDB00131		HMDB00462	Allantoin	HMDB00462		HMDB00038	Dihydrobiopterin	HMDB00038		HMDB00038	Dihydrobiopterin	HMDB00038
HMDB00126	Glycerol 3-phosphate	HMDB00126		HMDB00536	Adenylsuccinic acid	HMDB00536		HMDB00704	Isoxanthopterin	HMDB00704		HMDB00704	Isoxanthopterin	HMDB00704
HMDB00227	Mevalonic acid	HMDB00227		HMDB00468	Biopterin	HMDB00468		HMDB00802	Pterin	HMDB00802		HMDB00802	Pterin	HMDB00802
HMDB06024	Mevalonolactone	HMDB06024		HMDB02068	Erucic acid	HMDB02068		HMDB00840	Salicyluric acid	HMDB00840		HMDB00840	Salicyluric acid	HMDB00840
HMDB02869	Campesterol	HMDB02869		HMDB00085	Deoxyguanosine	HMDB00085		HMDB00500	4-Hydroxybenzoic acid	HMDB00500		HMDB00500	4-Hydroxybenzoic acid	HMDB00500
HMDB00157	Hypoxanthine	HMDB00157		HMDB00222	L-Palmitoylcarnitine	HMDB00222						HMDB00267	Pyroglutamic acid	HMDB00267
HMDB00292	Xanthine	HMDB00292		HMDB00691	Malonic acid	HMDB00691						HMDB01487	NADH	HMDB01487
HMDB00289	Uric acid	HMDB00289		HMDB01488	Nicotinic acid	HMDB01488						HMDB00177	L-Histidine	HMDB00177
HMDB00462	Allantoin	HMDB00462		HMDB00244	Riboflavin	HMDB00244						HMDB00190	L-Lactic acid	HMDB00190
HMDB00045	Adenosine monophosphate	HMDB00045										HMDB02350	Octadecanol	HMDB02350
HMDB11616	Adenosine 2',3'-cyclic phosphate	HMDB11616										HMDB02068	Erucic acid	HMDB02068
HMDB00536	Adenylsuccinic acid	HMDB00536										HMDB00085	Deoxyguanosine	HMDB00085
HMDB11599	1-Methyladenine	HMDB11599										HMDB11503	LysoPE(16:0/0:0)	HMDB11503
HMDB11629	Guanosine 2',3'-cyclic phosphate	HMDB11629										HMDB00710	4-Hydroxybutyric acid	HMDB00710
HMDB00133	Guanosine	HMDB00133										HMDB00050	Adenosine	HMDB00050
HMDB00288	Uridine 5'-monophosphate	HMDB00288										HMDB00247	Sorbitol	HMDB00247
HMDB11640	Uridine 2',3'-cyclic phosphate	HMDB11640										HMDB00114	Glycerylphosphorylethanolamine	HMDB00114
HMDB00296	Uridine	HMDB00296										HMDB00034	Adenine	HMDB00034
HMDB00026	Ureidopropionic acid	HMDB00026										HMDB00222	L-Palmitoylcarnitine	HMDB00222
HMDB00229	Nicotinamide ribotide	HMDB00229										HMDB00167	L-Threonine	HMDB00167
HMDB00855	Nicotinamide riboside	HMDB00855										HMDB00742	Homocysteine	HMDB00742
HMDB00875	Trigonelline	HMDB00875										HMDB05065	Oleoylcarnitine	HMDB05065
HMDB00210	Pantothenic acid	HMDB00210										HMDB01413	Citicoline	HMDB01413
HMDB03828	D-Pantethine	HMDB03828										HMDB11567	MG(18:1(9Z)/0:0/0:0)	HMDB11567
HMDB01423	Coenzyme A	HMDB01423										HMDB06119	7b-Hydroxycholesterol	HMDB06119
HMDB00468	Biopterin	HMDB00468										HMDB00902	NAD	HMDB00902
HMDB00038	Dihydrobiopterin	HMDB00038										HMDB01492	Gamma-Tocopherol	HMDB01492
HMDB00704	Isoxanthopterin	HMDB00704										HMDB01049	Gamma-Glutamylcysteine	HMDB01049
HMDB00802	Pterin	HMDB00802										HMDB03540	3'-AMP	HMDB03540
HMDB00017	4-Pyridoxic acid	HMDB00017										HMDB01238	N-Acetylserotonin	HMDB01238
HMDB00840	Salicyluric acid	HMDB00840										HMDB00606	D-2-Hydroxyglutaric acid	HMDB00606
HMDB13678	4-Hydroxyhippuric acid	HMDB13678										HMDB00824	Propionylcarnitine	HMDB00824
HMDB00500	4-Hydroxybenzoic acid	HMDB00500										HMDB03466	L-Gulonolactone	HMDB03466
HMDB32572	Methylparaben	HMDB32572										HMDB00070	Pipecolic acid	HMDB00070
HMDB00625	Gluconic acid	HMDB00625										HMDB11745	N-Acetyl-L-methionine	HMDB11745
HMDB03072	Quinic acid	HMDB03072										HMDB11500	LysoPE(14:0/0:0)	HMDB11500
HMDB04827	Proline betaine	HMDB04827										HMDB11507	LysoPE(18:2(9Z,12Z)/0:0)	HMDB11507
HMDB02520	Beta-Glycerophosphoric acid	HMDB02520										HMDB00071	Deoxyinosine	HMDB00071
HMDB00115	Glycolic acid	HMDB00115										HMDB00030	Biotin	HMDB00030
HMDB00719	L-Homoserine	HMDB00719										HMDB00139	Glyceric acid	HMDB00139
HMDB00267	Pyroglutamic acid	HMDB00267										HMDB00691	Malonic acid	HMDB00691
HMDB28848	NA	NA										HMDB01488	Nicotinic acid	HMDB01488
HMDB02917	D-Xylitol	HMDB02917										HMDB00244	Riboflavin	HMDB00244
HMDB02068	Erucic acid	HMDB02068										HMDB00208	Oxoglutaric acid	HMDB00208
HMDB01161	4-Trimethylammoniobutanoic acid	HMDB01161										HMDB00134	Fumaric acid	HMDB00134
HMDB00211	Myoinositol	HMDB00211										HMDB00848	Stearoylcarnitine	HMDB00848
HMDB00213	Myo-inositol 1-phosphate	HMDB00213										HMDB00700	Hydroxypropionic acid	HMDB00700
HMDB11503	LysoPE(16:0/0:0)	HMDB11503										HMDB00149	Ethanolamine	HMDB00149
HMDB00085	Deoxyguanosine	HMDB00085										HMDB11506	LysoPE(18:1(9Z)/0:0)	HMDB11506
HMDB00076	Dihydrouracil	HMDB00076										HMDB11561	MG(14:0/0:0/0:0)	HMDB11561
HMDB00089	Cytidine	HMDB00089										HMDB06809	Nicotinate D-ribonucleoside	HMDB06809
HMDB01487	NADH	HMDB01487
HMDB00539	Arabinonic acid	HMDB00539
