# Supplementary material for: Peroxisomal biogenesis is genetically and biochemically linked to carbohydrate metabolism in Drosophila and mouse
Source: PLoS Genet. 2017 Jun 22;13(6):e1006825. doi: 10.1371/journal.pgen.1006825 (PMC5480855; doi:10.1371/journal.pgen.1006825)
Supplement: S5 Table — Mitochondrial electron transport chain activity in isolated mitochondrial from adult flies. Source data is shown. (XLSX) [file pgen.1006825.s018.xlsx]

## Sheet: Sheet1
2week old	1	2	3		Normalized to CS				Normalized to %WT activity
C I												Mean	SD
YW	48.976	44.188	51.526		0.0673006	0.0612684	0.0709109		101.214	92.1422	106.644	100	7.32658
Pex2ex2/Df2w	50.44	52.918	43.93		0.0696897	0.0733393	0.0608289		104.807	110.296	91.4812	102.195	9.67553
Pex2ex2resc2w	49.362	46.316	47.75		0.0664191	0.0623835	0.0637117		99.8884	93.8192	95.8167	96.5081	3.09309
C II
YW	12.23	12.65	12.67		0.0168059	0.0175397	0.0174367		97.3648	101.616	101.019	100	2.30158
Pex2ex2/Df2w	12.89	12.63	12.44		0.0178093	0.017504	0.0172254		103.178	101.409	99.795	101.461	1.69198
Pex2ex2resc2w	16.37	16.22	16.41		0.0220267	0.0218469	0.0218955		127.611	126.57	126.851	127.011	0.538806
C III
YW	325.32	322.62	347.18		0.44704	0.447325	0.477795		97.7379	97.8003	104.462	100	3.86422
Pex2ex2/Df2w	375.48	370.86	345.66		0.518776	0.513977	0.478628		113.422	112.372	104.644	110.146	4.7938
Pex2ex2resc2w	414.21	434.04	424.42		0.557341	0.584613	0.566294		121.853	127.816	123.811	124.493	3.03936
C IV
YW	75.87	74.74	71.27		0.104257	0.10363	0.0980829		102.223	101.608	96.1692	100	3.33182
Pex2ex2/Df2w	60.9	60.7	56.15		0.0841416	0.0841245	0.0777496		82.4998	82.483	76.2326	80.4052	3.61356
Pex2ex2resc2w	75.3	72.11	74.9		0.10132	0.0971257	0.0999373		99.3431	95.2306	97.9873	97.5203	2.09562
CS
YW	727.72	721.22	726.63						100.349	99.4526	100.199	100	0.480019
Pex2ex2/Df2w	723.78	721.55	722.19						99.8056	99.4981	99.5863	99.63	0.158335
Pex2ex2resc2w	743.19	742.44	749.47						102.482	102.379	103.348	102.736	0.532346
%Wt mean	C I	C II	C III	C IV	CS	SD	C I	C II	C III	C IV	CS
YW	100	100	100	100	100		7.32658	2.30158	3.86422	3.33182	0.480019
Pex2ex2/Df2w	102.195	101.461	110.146	80.4052	99.63		9.67553	1.69198	4.7938	3.61356	0.158335
Pex2ex2resc2w	96.5081	127.011	124.493	97.5203	102.736		3.09309	0.538806	3.03936	2.09562	0.532346
