# Supplementary material for: Peroxisomal biogenesis is genetically and biochemically linked to carbohydrate metabolism in Drosophila and mouse
Source: PLoS Genet. 2017 Jun 22;13(6):e1006825. doi: 10.1371/journal.pgen.1006825 (PMC5480855; doi:10.1371/journal.pgen.1006825)
Supplement: S7 Table — The gene clusters for mouse peroxisomal genes- the top 1000 co-regulated genes in the fly genome are shown for each of the clusters,4 clusters for mouse liver. (See Materials and Methods) (XLSX) [file pgen.1006825.s020.xlsx]

## Sheet: Sheet1
Cluster 1				Cluster 2				Cluster 3				Cluster 4
Peroxisomal Genes	Top 1000 co-regulated genes	score		Peroxisomal Genes	Top 1000 co-regulated genes	score		Peroxisomal Genes	Top 1000 co-regulated genes	score		Peroxisomal Genes	Top 1000 co-regulated genes	score
1417369_at|Hsd17b4	1433545_s_at|Acad11	36		1420420_at|Hao1	1448723_at|Rdh7	30		1451122_at|Idi1	1448130_at|Fdft1	48.375		1417841_at|Pxmp2	1417841_at|Pxmp2	61
1416947_s_at|Acaa1a///Acaa1b	1423109_s_at|Slc25a20	35		1416316_at|Slc27a2	1427337_at|Aldh8a1	29.8462		1427893_a_at|Pmvk	1423418_at|Fdps	45.375		1448910_at|Pecr	1448910_at|Pecr	42.3333
1416946_a_at|Acaa1a///Acaa1b	1417369_at|Hsd17b4	31.2941		1448499_a_at|Ephx2	1460194_at|Phyh	28.8462		1448663_s_at|Mvd	1450646_at|Cyp51	45.375		1449374_at|Pipox	1448426_at|Sardh	41
1416408_at|Acox1	1454647_at|Acad11	30.9444		1417556_at|Fabp1	1428005_at|Mosc1	28.7692		1417303_at|Mvd	1438322_x_at|Fdft1	45.25		1452823_at|Gstk1	1418696_at|BC021608	40.6667
1448382_at|Ehhadh	1419367_at|Decr1	30.1667		1423883_at|Acsl1	1424898_at|Slc10a1	28.1538		1423804_a_at|Idi1	1420013_s_at|Lss	44.875			1424618_at|Hpd	40
1416409_at|Acox1	1451084_at|Etfdh	30.0556		1426219_at|Scp2	1449394_at|Slco1b2	28.1538		1418052_at|Mvk	1423078_a_at|Sc4mol	44.625			1460244_at|Upb1	39.3333
1451559_a_at|Dhrs4	1415776_at|Aldh3a2	29.6667		1449047_at|Hacl1	1427459_at|Cpn2	27.9231		1427229_at|Hmgcr	1416222_at|Nsdhl	42.875			1452944_at|Afmid	38.6667
1424451_at|Acaa1b	1416947_s_at|Acaa1a///Acaa1b	29.375		1450643_s_at|Acsl1	1436291_a_at|Dpys	27.7692		1430619_a_at|LOC637711///Mvk	1448619_at|Dhcr7	42.75			1417220_at|Fah	37.6667
1416679_at|Abcd3	1448499_a_at|Ephx2	27.8889		1418833_at|Agxt	1418914_s_at|Bhmt2	27.6154		1428082_at|Acsl5	1433443_a_at|Hmgcs1	42.5			1425771_at|Akr1d1	36.6667
1423495_at|Decr2	1416946_a_at|Acaa1a///Acaa1b	27.875		1417208_at|Amacr	1419131_at|F13b	27.6154		1428859_at|Paox	1415993_at|Sqle	41.875			1435750_at|Gchfr	36.3333
1426857_a_at|Hsdl2	1423108_at|Slc25a20	27.7778		1448764_a_at|Fabp1	1433545_s_at|Acad11	27.1538		1452771_s_at|Acsl3	1433446_at|Hmgcs1	41.25			1417422_at|Gnmt	36
1431012_a_at|Peci	1426522_at|Hadhb///LOC623031	27.2222		1417772_at|Grhpr	1449034_at|Klkb1	26.9231		1428386_at|Acsl3	1433445_x_at|Hmgcs1	40.875			1427552_a_at|Gstz1	36
1448491_at|Ech1	1416772_at|Cpt2	27.1111		1419002_s_at|Baat	1419618_at|Bbox1	26.7692		1428387_at|Acsl3	1418760_at|Rdh11	40.75			1449374_at|Pipox	36
1419382_a_at|Dhrs4	1416408_at|Acox1	27.0588		1422526_at|Acsl1	1425688_a_at|Dpys	26.7692		1451766_at|Hmgcr	1422533_at|Cyp51	40.5			1420525_a_at|Otc	35
1426856_at|Hsdl2	1424715_at|Retsat	26.8333		1420673_a_at|Acox2	1424011_at|Aqp9	26.6923			1451122_at|Idi1	40.1429			1424400_a_at|Aldh1l1	35
1449442_at|Pex11a	1448382_at|Ehhadh	26.4706		1450966_at|Crot	1450261_a_at|Slc10a1	26.4615			1427893_a_at|Pmvk	39.8571			1452986_at|Hgd	35
1419365_at|Pex11a	1418321_at|Dci	26.1667		1449686_s_at|Scp2	1452986_at|Hgd	26.3846			1433444_at|Hmgcs1	38.875			1460167_at|Aldh7a1	35
1417008_at|Crat	1424184_at|Acadvl	26		1419001_at|Baat	1420420_at|Hao1	26.3333			1449209_a_at|Rdh11	38.75			1424898_at|Slc10a1	34.6667
1416425_at|Pex19	1427957_at|9530008L14Rik	25.7222			1431833_a_at|Hmgcs2	26.3077			1451457_at|Sc5d	36.125			1450261_a_at|Slc10a1	34.6667
1455777_x_at|Hsd17b4	1416409_at|Acox1	25.2353			1416316_at|Slc27a2	26.25			1435630_s_at|Acat2	35.875			1416662_at|Sardh	34
1422076_at|Acot4	1451559_a_at|Dhrs4	25.2353			1419578_at|Mbl1	26.1538			1426913_at|Lss	35.25			1419456_at|Dcxr	34
1455438_at|Pxmp4	1448987_at|Acadl	25.2222			1452494_s_at|Slco1b2	26.1538			1454161_s_at|0610007P14Rik	34.75			1451547_at|Iyd	34
1422780_at|Pxmp4	1423858_a_at|Hmgcs2	24.7222			1419622_at|Ugt2b5	26.0769			1448663_s_at|Mvd	33.2857			1425688_a_at|Dpys	33.3333
1417449_at|Acot8	1449457_at|Acot12	24.3889			1416444_at|Elovl2	25.8462			1457248_x_at|Hsd17b7	33.125			1417103_at|Ddt	33
1448332_at|Pex19	1424451_at|Acaa1b	24.3529			1428146_s_at|Acaa2	25.8462			1437453_s_at|Pcsk9	32.75			1432492_a_at|Haao	33
1456011_x_at|Acaa1a	1449443_at|Decr1	24.3333			1460244_at|Upb1	25.8462			1417303_at|Mvd	31.8571			1435245_at|Gls2	32.6667
1422077_at|Acot4	1428145_at|Acaa2	24.2222			1440993_at|AW111846	25.5385			1423804_a_at|Idi1	31.4286			1448717_at|Gcdh	32.6667
1428716_at|Pex1	1416679_at|Abcd3	23.9412			1420525_a_at|Otc	25.3077			1422479_at|Acss2	30.875			1427214_at|Agmat	31.6667
1456737_x_at|Acaa1a	1415984_at|Acadm	23.8889			1449112_at|Slc27a5	25.3077			1418052_at|Mvk	30.7143			1449112_at|Slc27a5	31.6667
1457991_at|Abcd3	1424716_at|Retsat	23.8889			1448499_a_at|Ephx2	25.25			1455011_at|Stard4	30.25			1434354_at|Maob	31.3333
	1423495_at|Decr2	23.8235			1448683_at|Cyp2d26	25.2308			1435097_at|Mmab	29.625			1436291_a_at|Dpys	31.3333
	1424639_a_at|Hmgcl	23.7222			1416968_a_at|Hsd3b7	25.0769			1422478_a_at|Acss2	29.5			1418186_at|Gstt1	31
	1426857_a_at|Hsdl2	23.7059			1418708_at|Apoc4	25.0769			1434520_at|Sc5d	28.875			1425179_at|Shmt1	31
	1424904_at|1300010F03Rik	23.4444			1450201_at|Proz	25.0769			1455405_at|Pstpip2	28.375			1427946_s_at|Dpyd	31
	1428146_s_at|Acaa2	23.1111			1423858_a_at|Hmgcs2	24.9231			1427229_at|Hmgcr	26.8571			1433855_at|Abat	31
	1431012_a_at|Peci	23			1454647_at|Acad11	24.8462			1419552_at|Echdc1	26.75			1435838_at|Agxt2	31
	1452173_at|Hadha	23			1418696_at|BC021608	24.7692			1430619_a_at|LOC637711///Mvk	26.25			1425057_at|Pbld	30.6667
	1448491_at|Ech1	22.9412			1418845_at|Proc	24.7692			1421821_at|Ldlr	26.125			1427337_at|Aldh8a1	30.6667
	1423488_at|Mmd	22.8333			1448813_at|Aadac	24.7692			1454671_at|Insig1	25.625			1419131_at|F13b	30.3333
	1419382_a_at|Dhrs4	22.7647			1418668_at|Acsm1	24.6154			1429240_at|Stard4	25.125			1424242_at|Bphl	30.3333
	1416316_at|Slc27a2	22.5556			1418913_at|Bhmt2	24.6154			1416667_at|Ebp	25			1449034_at|Klkb1	30.3333
	1419395_at|Acot12	22.3889			1418976_s_at|Cideb	24.6154			1421410_a_at|Pstpip2	24.875			1451625_a_at|C8g	30.3333
	1426856_at|Hsdl2	22.1765			1427393_at|F9	24.6154			1448865_at|Hsd17b7	24.375			1418395_at|1300013J15Rik	30
	1450643_s_at|Acsl1	21.9444			1417556_at|Fabp1	24.5			1439459_x_at|Acly	24			1448465_at|Nipsnap1	30
	1418715_at|Pank1	21.8333			1425033_at|Slc17a2	24.4615			1416376_at|Tmem97	23.375			1424485_at|Angptl3	29.6667
	1460178_at|Lonp2	21.6111			1431786_s_at|1190003J15Rik	24.3846			1451666_at|Acly	23.375			1448154_at|Ndrg2	29.6667
	1449442_at|Pex11a	21.5882			1449585_at|Il1rap	24.3846			1423680_at|Fads1	22.375			1418190_at|Pon1	29.3333
	1419103_a_at|Abhd6	21.5			1419400_at|Mttp	24.3077			1422534_at|Cyp51	22.125			1418713_at|Pcbd1	29.3333
	1419365_at|Pex11a	21.3529			1427440_a_at|Afm	24.3077			1429239_a_at|Stard4	22			1427459_at|Cpn2	29.3333
	1455376_at|1300010F03Rik	21.2222			1428145_at|Acaa2	24.3077			1428082_at|Acsl5	21.7143			1452311_at|Dmgdh	29.3333
	1431833_a_at|Hmgcs2	20.8889			1448767_s_at|Gjb1	24.3077			1420493_a_at|Pcyt2	21.375			1449316_at|Cyp4f15	29
	1451322_at|Cmbl	20.6111			1448852_at|Rgn	24.3077			1428859_at|Paox	21.1429			1450201_at|Proz	29
	1460184_at|Hadh	20.6111			1449817_at|Abcb11	24.3077			1417871_at|Hsd17b7	21			1419321_at|F7	28.6667
	1420984_at|Pctp	20.5556			1424618_at|Hpd	24.0769			1460684_at|Tm7sf2	20.875			1419618_at|Bbox1	28.6667
	1416978_at|Fcgrt	20.4444			1418113_at|Cyp2d10	24			1425326_at|Acly	20.625			1427336_at|Aldh8a1	28.6667
	1423883_at|Acsl1	20.4444			1424530_at|Sec14l2	24			1451461_a_at|Aldoc	20.625			1430421_a_at|BC010787	28.6667
	1450395_at|Slc22a5	20.2222			1417220_at|Fah	23.9231			1452771_s_at|Acsl3	20.5714			1440993_at|AW111846	28.6667
	1424183_at|Acat1	20.1111			1427552_a_at|Gstz1	23.8462			1432282_a_at|2010305C02Rik	20.5			1449585_at|Il1rap	28.6667
	1423489_at|Mmd	20.0556			1418190_at|Pon1	23.6154			1451895_a_at|Dhcr24	20.25			1451326_at|Abhd14b	28.6667
	1424853_s_at|BC013476///Cyp4a10	19.8333			1455595_at|Ugt2b36	23.6154			1416750_at|Oprs1	19.875			1452494_s_at|Slco1b2	28.6667
	1434642_at|Hsd17b11	19.7222			1417973_at|Itih1	23.5385			1428190_at|Slc25a1	19.75			1423436_at|Gsta3	28.3333
	1422526_at|Acsl1	19.6667			1449316_at|Cyp4f15	23.5385			1419499_at|Gpam	19.625			1427945_at|Dpyd	28.3333
	1417008_at|Crat	19.5882			1417043_at|Lcat	23.4615			1417766_at|Cyb5b	19.375			1418680_at|Serpind1	28
	1424359_at|Oplah	19.5556			1424485_at|Angptl3	23.4615			1417828_at|Aqp8	19.375			1419560_at|Lipc	28
	1416425_at|Pex19	19.4706			1418897_at|F2	23.3846			1421411_at|Pstpip2	19.375			1425117_at|0610012D14Rik	28
	1448615_at|Ccs	19.3889			1419670_at|Ftcd	23.3846			1423828_at|Fasn	19.375			1451322_at|Cmbl	28
	1418486_at|Vnn1	19.2222			1424722_at|Ica	23.3846			1430401_at|3110045C21Rik	19.375			1460194_at|Phyh	28
	1453836_a_at|Mgll	19.1667			1422604_at|Uox	23.3077			1417403_at|Elovl6	19.125			1415917_at|Mthfd1	27.6667
	1424688_at|Creb3l3	19.1111			1451625_a_at|C8g	23.3077			1425195_a_at|Acat2///Acat3	19.125			1418519_at|Aadat	27.6667
	1426785_s_at|Mgll	18.8889			1423244_at|9030012A22Rik	23.2308			1422433_s_at|Idh1	19			1418668_at|Acsm1	27.6667
	1422997_s_at|Acot1///Acot2	18.5556			1423883_at|Acsl1	23.0833			1417404_at|Elovl6	18.75			1422558_at|Gamt	27.6667
	1455061_a_at|Acaa2	18.5556			1418519_at|Aadat	23.0769			1416352_s_at|Gpsn2	18.625			1456748_a_at|Nipsnap1	27.6667
	1455777_x_at|Hsd17b4	18.4706			1423147_at|Mat1a	23.0769			1424140_at|Gale	18.625			1452823_at|Gstk1	27.5
	1419618_at|Bbox1	18.4444			1424934_at|Ugt2b1	23.0769			1417823_at|Gcat	18.5			1418645_at|Hal///LOC638196	27.3333
	1428181_at|Etfb	18.3889			1428676_at|Tmprss6	23.0769			1417298_at|Ebpl	18.25			1423780_at|Hibadh	27.3333
	1416954_at|Slc25a10	18.2222			1450624_at|Bhmt	23.0769			1422558_at|Gamt	18.25			1426243_at|Cth	27.3333
	1417384_at|Entpd5	18.1667			1416729_at|Plg	23			1423959_at|Ropn1l	18.25			1432099_a_at|Prodh2	27.3333
	1417382_at|Entpd5	18.0556			1419560_at|Lipc	23			1417667_a_at|Pter	18			1448723_at|Rdh7	27.3333
	1450391_a_at|Mgll	18.0556			1426219_at|Scp2	22.9167			1429681_a_at|Gpsn2	17.875			1418833_at|Agxt	27
	1450966_at|Crot	18.0556			1417531_at|Cyp2j5	22.7692			1452467_at|Mmab	17.875			1418976_s_at|Cideb	27
	1433763_at|Entpd5	18			1418239_at|Apof	22.7692			1424709_at|Sc5d	17.75			1427370_at|Amdhd1	27
	1447845_s_at|Vnn1	18			1421946_at|Crp	22.7692			1459141_at|1810008I18Rik	17.5			1435967_s_at|Hibadh	27
	1419400_at|Mttp	17.8333			1449242_s_at|Hrg	22.7692			1419031_at|Fads2	17.25			1452582_at|Galm	27
	1449065_at|Acot1	17.8333			1424451_at|Acaa1b	22.6923			1418737_at|Nudt2	17.125			1452583_s_at|Galm	27
	1417883_at|Gstt2	17.7778			1427561_a_at|Afm	22.6923			1422432_at|Dbi	16.875			1452799_at|2310009E04Rik	27
	1423257_at|Cyp4a14	17.7778			1427957_at|9530008L14Rik	22.6923			1423797_at|Aacs	16.875			1419670_at|Ftcd	26.6667
	1437398_a_at|Aldh9a1	17.7222			1426261_s_at|Ugt1a1///Ugt1a10///Ugt1a2///Ugt1a5///Ugt1a6a///Ugt1a6b///Ugt1a7c///Ugt1a9///Ugt1a@	22.6154			1456081_a_at|Aacs	16.875			1421969_a_at|Faah	26.6667
	1454698_at|Ptplad1	17.6667			1428981_at|2810007J24Rik	22.5385			1443838_x_at|Fads2	16.75			1448852_at|Rgn	26.6667
	1422925_s_at|Acot3	17.6111			1427214_at|Agmat	22.4615			1427052_at|Acacb	16.625			1417809_at|Slc22a18	26.3333
	1421848_at|Slc22a5	17.5556			1449457_at|Acot12	22.4615			1444138_at|Cyp2r1	16.5			1418845_at|Proc	26.3333
	1425688_a_at|Dpys	17.5556			1416677_at|Apoh	22.3846			1448465_at|Nipsnap1	16.5			1419039_at|Cyp2d22	26.3333
	1424182_at|Acat1	17.3889			1427284_a_at|Ttpa	22.3077			1418547_at|Tfpi2	16.25			1448813_at|Aadac	26.3333
	1449047_at|Hacl1	17.3889			1418998_at|Kmo	22.2308			1448844_at|Cyb5b	16			1416766_at|Mosc2	26
	1449481_at|Slc25a13	17.3889			1435838_at|Agxt2	22.2308			1449325_at|Fads2	16			1418862_at|Echdc3	26
	1422076_at|Acot4	17.3529			1449047_at|Hacl1	22.1667			1423664_at|Qdpr	15.875			1420524_a_at|Masp2	26
	1425021_a_at|Pex16	17.2778			1417909_at|Serpinc1	22.1538			1452132_at|Tlcd1	15.875			1422604_at|Uox	26
	1426219_at|Scp2	17.2778			1416913_at|Es1	22.0769			1430688_s_at|D730039F16Rik	15.75			1424393_s_at|Adhfe1	26
	1455972_x_at|Hadh	17.0556			1436615_a_at|Otc	22.0769			1418913_at|Bhmt2	15.625			1430570_at|Kynu	26
	1448391_at|Rab9	16.9444			1450127_a_at|Gcgr	22.0769			1415840_at|Elovl5	15.375			1449394_at|Slco1b2	26
	1454935_at|D930001I22Rik	16.9444			1425057_at|Pbld	22			1425746_at|D730039F16Rik	15.375			1451339_at|Suox	26
	1433706_a_at|Ptplad1	16.8333			1450643_s_at|Acsl1	22			1451956_a_at|Oprs1	15.375			1451501_a_at|Ghr	26
	1424530_at|Sec14l2	16.7778			1426045_at|Kng1	21.9231			1422185_a_at|Cyb5r3	15.25			1427377_x_at|Hsd3b3	25.6667
	1448717_at|Gcdh	16.7222			1449067_at|Slc2a2	21.9231			1437211_x_at|Elovl5	15.125			1428005_at|Mosc1	25.6667
	1455435_s_at|Chdh	16.7222			1417422_at|Gnmt	21.8462			1448609_at|Tst	15.125			1449462_at|3110049J23Rik	25.6667
	1419399_at|Mttp	16.6667			1418680_at|Serpind1	21.8462			1417767_at|Cyb5b	15			1455595_at|Ugt2b36	25.6667
	1430128_a_at|Reep6	16.6111			1451515_s_at|Glyat	21.8462			1425179_at|Shmt1	15			1417531_at|Cyp2j5	25.3333
	1431028_a_at|Pank1	16.6111			1417369_at|Hsd17b4	21.7692			1425387_at|Akr1c20	14.875			1419040_at|Cyp2d22	25.3333
	1416955_at|Slc25a10	16.3889			1419549_at|Arg1	21.7692			1451825_a_at|Copz1	14.625			1425559_a_at|Acsm3	25.3333
	1417212_at|9530058B02Rik	16.3889			1427961_s_at|Ugt2b34	21.7692			1450011_at|Hsd17b12	14.5			1428145_at|Acaa2	25.3333
	1455438_at|Pxmp4	16.3529			1448910_at|Pecr	21.7692			1456777_at|Mgam	14.375			1436615_a_at|Otc	25.3333
	1416607_at|4931406C07Rik	16.2778			1459994_x_at|Tfr2	21.7692			1418862_at|Echdc3	14.25			1438477_a_at|Mcee	25.3333
	1451149_at|Pgm2	16.2778			1460178_at|Lonp2	21.6923			1422186_s_at|Cyb5r3	14.25			1449067_at|Slc2a2	25.3333
	1460409_at|Cpt1a	16.2222			1427946_s_at|Dpyd	21.6154			1433991_x_at|Dbi	14.25			1418708_at|Apoc4	25
	1417892_a_at|Sirt3	16.1667			1448766_at|Gjb1	21.6154			1418601_at|Aldh1a7	14.125			1418914_s_at|Bhmt2	25
	1417573_at|2010311D03Rik	16.1111			1452311_at|Dmgdh	21.5385			1418713_at|Pcbd1	14.125			1426059_at|Gckr	25
	1425392_a_at|Nr1i3	16.1111			1418833_at|Agxt	21.5			1418763_at|Nit2	14.125			1427561_a_at|Afm	25
	1425559_a_at|Acsm3	16			1418715_at|Pank1	21.4615			1418914_s_at|Bhmt2	14.125			1431786_s_at|1190003J15Rik	25
	1425333_at|Rab43	15.8889			1449305_at|F10	21.4615			1419821_s_at|Idh1	14.125			1418013_at|Cml1	24.6667
	1420983_at|Pctp	15.8333			1449375_at|Ces6	21.4615			1452050_at|Camk1d	14.125			1418706_at|Slc38a3	24.6667
	1443147_at|Acot3	15.7222			1418706_at|Slc38a3	21.3846			1426555_at|Scpep1	14			1418998_at|Kmo	24.6667
	1436291_a_at|Dpys	15.6667			1424973_at|Cyp3a25///LOC622249	21.3846			1429642_at|Anubl1	14			1448418_s_at|Wdr23	24.6667
	1417208_at|Amacr	15.6111			1417085_at|Akr1c6	21.3077			1438647_x_at|Cetn2	14			1449817_at|Abcb11	24.6667
	1417383_at|Entpd5	15.6111			1419677_at|Masp1	21.3077			1450612_a_at|Pemt	14			1449983_a_at|Nqo2	24.6667
	1451765_a_at|Entpd5	15.6111			1450133_at|Ugt2a3	21.2308			1455976_x_at|Dbi	14			1450133_at|Ugt2a3	24.6667
	1452257_at|Bdh1	15.5556			1419093_at|Tdo2	21.1538			1419072_at|Gstm7	13.875			1416239_at|Ass1	24.3333
	1422780_at|Pxmp4	15.5294			1421944_a_at|Asgr1	21.1538			1421217_a_at|Lgals9	13.875			1418916_a_at|Spp2	24.3333
	1419105_at|Nr1h4	15.5			1424688_at|Creb3l3	21.1538			1422973_a_at|Thrsp	13.875			1419559_at|Cyp4f14	24.3333
	1449818_at|Abcb4	15.4444			1425823_at|BC026782///LOC640602	21.1538			1418579_at|Cetn2	13.75			1423437_at|Gsta3	24.3333
	1417449_at|Acot8	15.3529			1417776_at|Azgp1	21.0769			1418680_at|Serpind1	13.75			1423664_at|Qdpr	24.3333
	1448332_at|Pex19	15.3529			1419105_at|Nr1h4	21.0769			1423436_at|Gsta3	13.75			1425387_at|Akr1c20	24.3333
	1417556_at|Fabp1	15.3333			1423436_at|Gsta3	21.0769			1427137_at|Ces5	13.75			1426502_s_at|Gpt1	24.3333
	1460244_at|Upb1	15.3333			1427336_at|Aldh8a1	21.0769			1438093_x_at|Dbi	13.5			1448615_at|Ccs	24.3333
	1456011_x_at|Acaa1a	15.2941			1448615_at|Ccs	21.0769			1418715_at|Pank1	13.375			1450098_at|0610010D20Rik	24.3333
	1448856_a_at|Msra	15.2778			1455540_at|Cps1	21.0769			1423437_at|Gsta3	13.375			1460232_s_at|Hsd3b2///Hsd3b3///Hsd3b6	24.3333
	1460194_at|Phyh	15.2778			1417071_s_at|Cyp4v3	21			1425869_a_at|Psen2	13.375			1416667_at|Ebp	24
	1426261_s_at|Ugt1a1///Ugt1a10///Ugt1a2///Ugt1a5///Ugt1a6a///Ugt1a6b///Ugt1a7c///Ugt1a9///Ugt1a@	15.2222			1455186_a_at|1190003J15Rik	21			1426435_at|Tmem135	13.375			1418763_at|Nit2	24
	1451271_a_at|Acat1	15.2222			1417745_at|Cpn1	20.9231			1428738_a_at|D14Ertd449e	13.25			1419072_at|Gstm7	24
	1427552_a_at|Gstz1	15.1667			1427370_at|Amdhd1	20.9231			1434185_at|Acaca	13.25			1421374_a_at|Fxyd1	24
	1428163_at|Sar1b	15.1667			1448470_at|Fbp1	20.9231			1449817_at|Abcb11	13.25			1423523_at|Aass	24
	1424937_at|2310076L09Rik	15.1111			1454638_a_at|Pah	20.9231			1416968_a_at|Hsd3b7	13.125			1424530_at|Sec14l2	24
	1454067_a_at|4931406C07Rik	15.1111			1417246_at|Pzp	20.8462			1418186_at|Gstt1	13.125			1428326_s_at|Hrsp12	24
	1451339_at|Suox	15.0556			1418724_at|Cfi	20.8462			1437704_at|2900024O10Rik	13.125			1448486_at|Mut	24
	1449131_s_at|Cd1d1	15			1416408_at|Acox1	20.7692			1452174_at|Srebf2	13.125			1449242_s_at|Hrg	24
	1449964_a_at|Mlycd	15			1449374_at|Pipox	20.7692			1425140_at|Lactb2	13			1451405_at|Pcca	24
	1459030_at|Bbox1	14.8889			1416676_at|Kng1	20.6923			1425178_s_at|Shmt1	13			1417629_at|Prodh	23.6667
	1425057_at|Pbld	14.8333			1418547_at|Tfpi2	20.6923			1426744_at|Srebf2	13			1418238_at|Ivd	23.6667
	1448318_at|Adfp	14.7778			1451600_s_at|EG13909///Es31	20.6923			1428393_at|Nrn1	13			1419525_at|Car5a	23.6667
	1449081_at|Ces3	14.6667			1417208_at|Amacr	20.6667			1453080_at|Apol3///LOC672691	13			1422198_a_at|Shmt1	23.6667
	1436168_at|C730029A08Rik	14.6111			1425387_at|Akr1c20	20.6154			1456748_a_at|Nipsnap1	13			1450624_at|Bhmt	23.6667
	1417772_at|Grhpr	14.5556			1431721_a_at|Proz	20.6154			1437261_at|2900024O10Rik	12.875			1417125_at|Ahcy	23.3333
	1435645_at|LOC676546///Mmd	14.5556			1432492_a_at|Haao	20.6154			1455590_at|Nqo2	12.875			1418836_at|Qprt	23.3333
	1427284_a_at|Ttpa	14.5			1417498_at|Serpinf2	20.5385			1459497_at|Fdft1	12.875			1419436_at|Cfhr1	23.3333
	1426435_at|Tmem135	14.4444			1420484_a_at|Vtn	20.5385			1418352_at|Hsd17b2	12.75			1424392_at|Adhfe1	23.3333
	1433720_s_at|Ndg2	14.4444			1455098_a_at|Vtn	20.5385			1432492_a_at|Haao	12.75			1424576_s_at|Cyp2c44	23.3333
	1448502_at|Slc16a7	14.4444			1418853_at|Apon	20.3077			1449047_at|Hacl1	12.75			1437662_at|C730027J19Rik	23.3333
	1455991_at|Ccbl2	14.4444			1424400_a_at|Aldh1l1	20.3077			1424835_at|Gstm4	12.625			1448350_at|Asl	23.3333
	1448683_at|Cyp2d26	14.3333			1450455_s_at|Akr1c12	20.3077			1425141_at|Lactb2	12.625			1454748_at|Naprt1	23.3333
	1439478_at|Acot2	14.2778			1451194_at|Aldob	20.3077			1426690_a_at|Srebf1	12.625			1455540_at|Cps1	23.3333
	1441915_s_at|2310076L09Rik	14.2778			1428326_s_at|Hrsp12	20.2308			1437993_x_at|Qdpr	12.625			1455590_at|Nqo2	23.3333
	1449316_at|Cyp4f15	14.2778			1432099_a_at|Prodh2	20.2308			1449492_a_at|Lect2	12.625			1417298_at|Ebpl	23
	1416980_at|Mettl7b	14.2222			1455770_at|1455770_at	20.2308			1455994_x_at|Elovl1	12.625			1418138_at|Sult1d1	23
	1417103_at|Ddt	14.2222			1418352_at|Hsd17b2	20.1538			1419559_at|Cyp4f14	12.5			1418821_at|Cyp2a12	23
	1418519_at|Aadat	14.2222			1418771_a_at|Cpb2	20.1538			1417902_at|Slc19a2	12.25			1420515_a_at|Pglyrp2	23
	1423701_at|Coasy	14.2222			1418821_at|Cyp2a12	20.1538			1424277_at|Uchl5ip	12.25			1428981_at|2810007J24Rik	23
	1423972_at|Etfa	14.2222			1451297_at|Gulo	20.1538			1424400_a_at|Aldh1l1	12.25			1448104_at|Aldh6a1	23
	1457721_at|AI118064	14.0556			1423968_at|Ugt3a2	20.0769			1435878_at|Stk38l	12.25			1448286_at|Hsd17b10	23
	1460167_at|Aldh7a1	14.0556			1420712_a_at|Hpn	20			1422072_a_at|Gstm6	12.125			1415916_a_at|Mthfd1	22.6667
	1417768_at|Pnpla8	14			1448764_a_at|Fabp1	20			1428491_at|Commd10	12.125			1416697_at|Dpp4	22.6667
	1422077_at|Acot4	14			1449555_a_at|Fetub	20			1443327_at|D130043K22Rik	12.125			1418765_at|Timd2	22.6667
	1424011_at|Aqp9	14			1450612_a_at|Pemt	20			1450383_at|Ldlr	12.125			1418913_at|Bhmt2	22.6667
	1426452_a_at|Rab30	13.9444			1419395_at|Acot12	19.8462			1451799_at|Ccdc25	12.125			1427393_at|F9	22.6667
	1435841_s_at|Suclg2	13.9444			1416833_at|Keg1	19.7692			1418668_at|Acsm1	12			1434151_at|Mettl7a	22.6667
	1460216_at|Acads	13.9444			1423437_at|Gsta3	19.7692			1433520_at|Scap	12			1435841_s_at|Suclg2	22.6667
	1460362_at|2410001C21Rik	13.8889			1455435_s_at|Chdh	19.7692			1423706_a_at|Pgd	11.875			1448792_a_at|Cyp2f2	22.6667
	1441765_at|1441765_at	13.8333			1418907_at|F5	19.6923			1425137_a_at|H2-Q10	11.875			1448856_a_at|Msra	22.6667
	1422433_s_at|Idh1	13.7778			1448104_at|Aldh6a1	19.6923			1426059_at|Gckr	11.875			1449305_at|F10	22.6667
	1416444_at|Elovl2	13.7222			1448919_at|Cd302	19.6923			1434354_at|Maob	11.875			1455100_at|Akr1d1	22.6667
	1424943_at|BC013476	13.7222			1451547_at|Iyd	19.6923			1436771_x_at|Pgd	11.875			1460184_at|Hadh	22.6667
	1417220_at|Fah	13.6667			1417070_at|Cyp4v3	19.6154			1448813_at|Aadac	11.875			1417043_at|Lcat	22.3333
	1434354_at|Maob	13.6667			1419436_at|Cfhr1	19.6154			1449839_at|1449839_at	11.875			1420420_at|Hao1	22.3333
	1428716_at|Pex1	13.6471			1449337_at|Tdo2	19.6154			1424737_at|Thrsp	11.75			1421944_a_at|Asgr1	22.3333
	1416662_at|Sardh	13.6111			1450734_at|Lztr2	19.5385			1425177_at|Shmt1	11.75			1427345_a_at|Sult1a1	22.3333
	1416647_at|Bckdha	13.5556			1416809_at|Cyp3a11	19.4615			1425771_at|Akr1d1	11.75			1427440_a_at|Afm	22.3333
	1421011_at|Hsd17b11	13.5556			1424393_s_at|Adhfe1	19.4615			1452799_at|2310009E04Rik	11.75			1428676_at|Tmprss6	22.3333
	1415891_at|Suclg1	13.4444			1430570_at|Kynu	19.4615			1424530_at|Sec14l2	11.625			1428885_at|Afmid	22.3333
	1437172_x_at|Hadhb	13.4444			1417950_a_at|Apoa2	19.3846			1437380_x_at|Pgd	11.625			1431721_a_at|Proz	22.3333
	1448418_s_at|Wdr23	13.4444			1420515_a_at|Pglyrp2	19.3846			1418267_at|Mst1	11.5			1449081_at|Ces3	22.3333
	1426584_a_at|Sord	13.3889			1427472_a_at|C8b	19.3846			1418405_at|Hgfac	11.5			1449337_at|Tdo2	22.3333
	1439675_at|4933429D07Rik	13.3889			1417772_at|Grhpr	19.3333			1421912_at|Slc23a1	11.5			1460189_at|Wdr23	22.3333
	1451515_s_at|Glyat	13.3889			1418237_s_at|Col18a1	19.3077			1425676_a_at|Elovl1	11.5			1416168_at|Serpinf1	22
	1417043_at|Lcat	13.3333			1434354_at|Maob	19.3077			1427561_a_at|Afm	11.5			1417071_s_at|Cyp4v3	22
	1423960_at|Mboat5	13.3333			1448854_s_at|LOC669343///Mug-ps1///Mug1///Mug2///Mug4	19.3077			1428851_at|1300014I06Rik	11.5			1419173_at|Acy1	22
	1424574_at|Tmed5	13.3333			1451322_at|Cmbl	19.3077			1436050_x_at|Hes6	11.5			1423147_at|Mat1a	22
	1424995_at|6230410P16Rik	13.3333			1418858_at|Aox3	19.2308			1436689_a_at|Aldh9a1	11.5			1426045_at|Kng1	22
	1428005_at|Mosc1	13.3333			1424183_at|Acat1	19.2308			1450187_a_at|Galt	11.5			1428394_at|Lrrc8a///Phyhd1	22
	1436990_s_at|Ndg2	13.3333			1418037_at|C4bp	19.1538			1417011_at|Sdc2	11.375			1436098_at|Bche	22
	1424242_at|Bphl	13.2222			1420524_a_at|Masp2	19.1538			1417973_at|Itih1	11.375			1448683_at|Cyp2d26	22
	1425409_at|Chrna2	13.2222			1430421_a_at|BC010787	19.1538			1424024_at|Mcfd2	11.375			1451194_at|Aldob	22
	1455227_at|Aadacl1	13.2222			1439624_at|Ugt2b35	19.1538			1427440_a_at|Afm	11.375			1452770_at|Vkorc1	22
	1419510_at|Es22	13.1667			1448382_at|Ehhadh	19.1538			1433933_s_at|Slco2b1	11.375			1453080_at|Apol3///LOC672691	22
	1451512_s_at|Hibch	13.1667			1449321_x_at|LOC675501///Serpina1a///Serpina1b///Serpina1c///Serpina1d///Serpina1e	19.1538			1449305_at|F10	11.375			1454638_a_at|Pah	22
	1419104_at|Abhd6	13.1111			1450332_s_at|Fmo5	19.1538			1450261_a_at|Slc10a1	11.375			1454840_at|Mccc2	22
	1424493_s_at|Ugt3a1	13.1111			1419321_at|F7	19.0769			1420525_a_at|Otc	11.25			1455770_at|1455770_at	22
	1424564_at|2410001C21Rik	13.1111			1425559_a_at|Acsm3	19.0769			1433646_at|Mrps27	11.25			1417892_a_at|Sirt3	21.6667
	1427337_at|Aldh8a1	13.1111			1418267_at|Mst1	19			1451260_at|Aldh1b1	11.25			1418172_at|Hebp1	21.6667
	1440134_at|BC013476///Cyp4a10	13.1111			1425381_a_at|Tfr2	19			1455025_at|Paqr9	11.25			1425178_s_at|Shmt1	21.6667
	1448249_at|Gpd1	13.0556			1434191_at|A530016O06Rik	19			1417103_at|Ddt	11.125			1427153_at|Bckdhb	21.6667
	1454748_at|Naprt1	13.0556			1460232_s_at|Hsd3b2///Hsd3b3///Hsd3b6	19			1417498_at|Serpinf2	11.125			1448172_at|Mdh1	21.6667
	1422471_at|Pex13	13			1417741_at|Pygl	18.9231			1417745_at|Cpn1	11.125			1449382_at|Slc6a12	21.6667
	1451336_at|Lgals4	13			1418787_at|Mbl2	18.9231			1428556_at|Pigy	11.125			1451297_at|Gulo	21.6667
	1418696_at|BC021608	12.9444			1424338_at|Slc6a13	18.9231			1437398_a_at|Aldh9a1	11.125			1451565_s_at|Uroc1	21.6667
	1418988_at|Pex7	12.9444			1427945_at|Dpyd	18.9231			1448277_at|Pold2	11.125			1455446_x_at|Acadsb	21.6667
	1448426_at|Sardh	12.9444			1427960_at|Ugt2b34	18.9231			1448438_at|Derl2	11.125			1457027_at|Dhtkd1	21.6667
	1449374_at|Pipox	12.9444			1448889_at|Slc38a4	18.9231			1416697_at|Dpp4	11			1459030_at|Bbox1	21.6667
	1420541_at|Rdh16	12.8889			1416168_at|Serpinf1	18.8462			1418836_at|Qprt	11			1419093_at|Tdo2	21.3333
	1424790_at|Slc25a42	12.8889			1418713_at|Pcbd1	18.8462			1422198_a_at|Shmt1	11			1419578_at|Mbl1	21.3333
	1449067_at|Slc2a2	12.8889			1424242_at|Bphl	18.8462			1424898_at|Slc10a1	11			1421212_at|Abcc6	21.3333
	1449130_at|Cd1d1	12.8889			1430128_a_at|Reep6	18.8462			1430570_at|Kynu	11			1424722_at|Ica	21.3333
	1452494_s_at|Slco1b2	12.8889			1433855_at|Abat	18.8462			1438627_x_at|Pgd	11			1428146_s_at|Acaa2	21.3333
	1423147_at|Mat1a	12.8333			1455093_a_at|Ahsg	18.8462			1454748_at|Naprt1	11			1429119_at|Iah1	21.3333
	1424393_s_at|Adhfe1	12.8333			1459030_at|Bbox1	18.8462			1460244_at|Upb1	11			1417085_at|Akr1c6	21
	1426160_a_at|Stk16	12.8333			1417618_at|Itih2	18.7692			1418129_at|Dhcr24	10.875			1417561_at|Apoc1	21
	1434096_at|Slc4a4	12.8333			1417835_at|LOC669343///Mug1	18.7692			1424242_at|Bphl	10.875			1423968_at|Ugt3a2	21
	1420810_at|1500003O03Rik	12.7778			1418992_at|F10	18.7692			1434329_s_at|Adipor2	10.875			1424011_at|Aqp9	21
	1424400_a_at|Aldh1l1	12.7778			1428079_at|Fgb	18.7692			1449983_a_at|Nqo2	10.875			1424934_at|Ugt2b1	21
	1435679_at|Optn	12.7778			1451580_a_at|Ttr	18.7692			1416632_at|LOC624892///LOC677317///Mod1	10.75			1434091_at|Faah	21
	1448143_at|Aldh2	12.7778			1416727_a_at|Cyb5	18.6923			1418916_a_at|Spp2	10.75			1450060_at|Pigr	21
	1452427_s_at|Ptplad1	12.7778			1417561_at|Apoc1	18.6923			1431302_a_at|Nudt7	10.75			1416677_at|Apoh	20.6667
	1418520_at|Tgoln1	12.7222			1423844_s_at|Cbs	18.6923			1436098_at|Bche	10.75			1417741_at|Pygl	20.6667
	1419053_at|Pex14	12.7222			1416946_a_at|Acaa1a///Acaa1b	18.6154			1440327_at|AI195470	10.75			1417823_at|Gcat	20.6667
	1431789_s_at|Tmed5	12.7222			1416947_s_at|Acaa1a///Acaa1b	18.6154			1452001_at|Nfe2	10.75			1418239_at|Apof	20.6667
	1435031_at|2010310D06Rik	12.7222			1417009_at|C1r	18.6154			1460167_at|Aldh7a1	10.75			1420641_a_at|Sqrdl	20.6667
	1436689_a_at|Aldh9a1	12.7222			1419233_x_at|Apoa1	18.6154			1428386_at|Acsl3	10.7143			1421946_at|Crp	20.6667
	1451848_a_at|Cryz	12.7222			1419559_at|Cyp4f14	18.6154			1417085_at|Akr1c6	10.625			1448470_at|Fbp1	20.6667
	1416933_at|Por	12.6667			1423523_at|Aass	18.6154			1417618_at|Itih2	10.625			1448767_s_at|Gjb1	20.6667
	1425033_at|Slc17a2	12.6667			1449462_at|3110049J23Rik	18.6154			1417689_a_at|Pdzk1ip1	10.625			1417011_at|Sdc2	20.3333
	1425723_at|Nr1i2	12.6667			1449481_at|Slc25a13	18.6154			1418837_at|Qprt	10.625			1418897_at|F2	20.3333
	1431701_a_at|Pdzk1	12.6667			1451084_at|Etfdh	18.6154			1419560_at|Lipc	10.625			1420541_at|Rdh16	20.3333
	1434906_at|0610005C13Rik	12.6667			1452770_at|Vkorc1	18.6154			1424758_s_at|Serpina10	10.625			1423244_at|9030012A22Rik	20.3333
	1449394_at|Slco1b2	12.6667			1424273_at|Cyp2c70	18.5385			1428587_at|Tmem41b	10.625			1426219_at|Scp2	20.3333
	1419031_at|Fads2	12.6111			1419002_s_at|Baat	18.5			1429352_at|Mocos	10.625			1426876_at|4732466D17Rik	20.3333
	1427441_a_at|Suclg2	12.6111			1419232_a_at|Apoa1	18.4615			1431701_a_at|Pdzk1	10.625			1427531_a_at|Slc22a18	20.3333
	1427946_s_at|Dpyd	12.6111			1424783_a_at|Ugt1a1///Ugt1a10///Ugt1a2///Ugt1a5///Ugt1a6a///Ugt1a6b///Ugt1a7c///Ugt1a9///Ugt1a@	18.4615			1449585_at|Il1rap	10.625			1449202_at|Sema4g	20.3333
	1435446_a_at|Chpt1	12.6111			1426547_at|Gc	18.4615			1450010_at|Hsd17b12	10.625			1450455_s_at|Akr1c12	20.3333
	1450261_a_at|Slc10a1	12.6111			1422526_at|Acsl1	18.4167			1417231_at|Cldn2	10.5			1417973_at|Itih1	20
	1428357_at|2610019F03Rik	12.5556			1418645_at|Hal///LOC638196	18.3846			1417590_at|Cyp27a1	10.5			1418050_at|Gpld1	20
	1451326_at|Abhd14b	12.5556			1418836_at|Qprt	18.3846			1418013_at|Cml1	10.5			1418113_at|Cyp2d10	20
	1456737_x_at|Acaa1a	12.5294			1419399_at|Mttp	18.3846			1418320_at|Prss8	10.5			1418653_at|Cyp2c37///Cyp2c50///Cyp2c54///LOC639023	20
	1416383_a_at|Pcx	12.5			1416662_at|Sardh	18.3077			1426276_at|Ifih1	10.5			1419622_at|Ugt2b5	20
	1433855_at|Abat	12.5			1420496_at|F12	18.3077			1427370_at|Amdhd1	10.5			1424338_at|Slc6a13	20
	1434329_s_at|Adipor2	12.5			1418013_at|Cml1	18.2308			1428897_at|2610029I01Rik	10.5			1426955_at|Col18a1	20
	1449051_at|Ppara	12.5			1431701_a_at|Pdzk1	18.2308			1429272_a_at|2210421G13Rik///Apol3///LOC666661///LOC672691	10.5			1428538_s_at|Rarres2	20
	1416271_at|Perp	12.4444			1448154_at|Ndrg2	18.2308			1448110_at|Sema4a	10.5			1434510_at|Papss2	20
	1427945_at|Dpyd	12.4444			1417314_at|Cfb	18.1538			1449131_s_at|Cd1d1	10.5			1434906_at|0610005C13Rik	20
	1435007_s_at|AI132487	12.4444			1418916_a_at|Spp2	18.1538			1416209_at|Glud1	10.375			1449062_at|Khk	20
	1448889_at|Slc38a4	12.4444			1416679_at|Abcd3	18.0769			1416225_at|Adh1	10.375			1451580_a_at|Ttr	20
	1416202_at|Phb2	12.3889			1417590_at|Cyp27a1	18.0769			1416444_at|Elovl2	10.375			1416727_a_at|Cyb5	19.6667
	1421605_a_at|Aqp9	12.3889			1420493_a_at|Pcyt2	18.0769			1417075_at|2010309E21Rik	10.375			1416913_at|Es1	19.6667
	1424973_at|Cyp3a25///LOC622249	12.3889			1421605_a_at|Aqp9	18.0769			1417629_at|Prodh	10.375			1417070_at|Cyp4v3	19.6667
	1429778_at|Optn	12.3889			1425771_at|Akr1d1	18.0769			1417741_at|Pygl	10.375			1419687_at|D930010J01Rik	19.6667
	1420712_a_at|Hpn	12.3333			1424867_a_at|Glyat	18			1429119_at|Iah1	10.375			1423844_s_at|Cbs	19.6667
	1422704_at|Gyk	12.3333			1417532_at|Cyp2j5	17.9231			1430896_s_at|Nudt7	10.375			1425823_at|BC026782///LOC640602	19.6667
	1426146_a_at|Chpt1	12.3333			1426260_a_at|Ugt1a1///Ugt1a10///Ugt1a2///Ugt1a5///Ugt1a6a///Ugt1a6b///Ugt1a7c///Ugt1a9///Ugt1a@	17.9231			1441315_s_at|Slc19a2	10.375			1427961_s_at|Ugt2b34	19.6667
	1428622_at|Depdc6	12.3333			1427480_at|Leap2	17.9231			1448253_at|Glud1	10.375			1431126_a_at|0610011F06Rik	19.6667
	1428689_at|Tysnd1	12.3333			1431808_a_at|Itih4	17.9231			1448766_at|Gjb1	10.375			1448766_at|Gjb1	19.6667
	1454621_s_at|5730472N09Rik	12.3333			1455061_a_at|Acaa2	17.9231			1451326_at|Abhd14b	10.375			1449038_at|Hsd11b1	19.6667
	1417251_at|Palmd	12.2778			1416649_at|Ambp	17.8462			1452716_at|5730469M10Rik	10.375			1449481_at|Slc25a13	19.6667
	1418976_s_at|Cideb	12.2778			1436162_at|C730048C13Rik///EG434674///LOC623195///LOC674021	17.8462			1455663_at|Olfml1	10.375			1450237_at|Dnase2b	19.6667
	1421944_a_at|Asgr1	12.2778			1452583_s_at|Galm	17.8462			1455991_at|Ccbl2	10.375			1452341_at|Echs1	19.6667
	1433493_at|5730472N09Rik	12.2778			1448717_at|Gcdh	17.7692			1416840_at|Mid1ip1	10.25			1417066_at|Cabc1	19.3333
	1417177_at|Galk1	12.2222			1420673_a_at|Acox2	17.75			1416913_at|Es1	10.25			1418837_at|Qprt	19.3333
	1432099_a_at|Prodh2	12.2222			1417892_a_at|Sirt3	17.6923			1417765_a_at|Amy1	10.25			1418923_at|Slc17a3	19.3333
	1449112_at|Slc27a5	12.2222			1418278_at|Apoc3	17.6923			1418037_at|C4bp	10.25			1418979_at|Akr1c14	19.3333
	1455025_at|Paqr9	12.2222			1420967_at|Slc25a15	17.6923			1423244_at|9030012A22Rik	10.25			1419002_s_at|Baat	19.3333
	1417946_at|Abhd3	12.1667			1428111_at|Slc38a4	17.6923			1434191_at|A530016O06Rik	10.25			1419814_s_at|S100a1	19.3333
	1448723_at|Rdh7	12.1667			1448856_a_at|Msra	17.6923			1449130_at|Cd1d1	10.25			1424041_s_at|C1s	19.3333
	1449462_at|3110049J23Rik	12.1667			1449123_at|Itih3	17.6923			1452021_a_at|Hes6	10.25			1426261_s_at|Ugt1a1///Ugt1a10///Ugt1a2///Ugt1a5///Ugt1a6a///Ugt1a6b///Ugt1a7c///Ugt1a9///Ugt1a@	19.3333
	1450504_a_at|Agpat3	12.1667			1417103_at|Ddt	17.6154			1453578_at|Pter	10.25			1426715_s_at|Slc46a1	19.3333
	1452986_at|Hgd	12.1667			1417765_a_at|Amy1	17.6154			1415943_at|Sdc1	10.125			1427957_at|9530008L14Rik	19.3333
	1424618_at|Hpd	12.1111			1423271_at|Gjb2	17.6154			1418708_at|Apoc4	10.125			1428393_at|Nrn1	19.3333
	1424898_at|Slc10a1	12.1111			1449818_at|Abcb4	17.6154			1424041_s_at|C1s	10.125			1429272_a_at|2210421G13Rik///Apol3///LOC666661///LOC672691	19.3333
	1448722_s_at|Ppcs	12.1111			1455100_at|Akr1d1	17.6154			1429146_at|6620401M08Rik	10.125			1434191_at|A530016O06Rik	19.3333
	1434553_at|Tmem56	12.0556			1415994_at|Cyp2e1	17.5385			1430421_a_at|BC010787	10.125			1448889_at|Slc38a4	19.3333
	1453303_at|4833417J20Rik	12.0556			1416239_at|Ass1	17.5385			1434372_at|AW112010	10.125			1449375_at|Ces6	19.3333
	1417320_at|Grpel1	12			1423396_at|Agt	17.5385			1448852_at|Rgn	10.125			1452375_at|Aldh4a1	19.3333
	1418438_at|Fabp2	12			1426584_a_at|Sord	17.5385			1448910_at|Pecr	10.125			1417950_a_at|Apoa2	19
	1419622_at|Ugt2b5	12			1428012_at|C8a	17.5385			1453234_at|1300002K09Rik	10.125			1417962_s_at|Ghr	19
	1422031_a_at|Zfand6	12			1448465_at|Nipsnap1	17.5385			1418696_at|BC021608	10			1418853_at|Apon	19
	1427961_s_at|Ugt2b34	12			1449269_at|F5	17.5385			1423122_at|Avpi1	10			1418988_at|Pex7	19
	1448448_a_at|Chkb	12			1424815_at|Gys2///LOC633620	17.4615			1425329_a_at|Cyb5r3	10			1419549_at|Arg1	19
	1416766_at|Mosc2	11.9444			1448426_at|Sardh	17.4615			1426265_x_at|Dlat	10			1426689_s_at|Sdha	19
	1417531_at|Cyp2j5	11.9444			1416980_at|Mettl7b	17.3846			1426876_at|4732466D17Rik	10			1427480_at|Leap2	19
	1418668_at|Acsm1	11.9444			1418405_at|Hgfac	17.3846			1427082_at|4632417N05Rik	10			1448919_at|Cd302	19
	1418914_s_at|Bhmt2	11.9444			1435750_at|Gchfr	17.3846			1427213_at|Pfkfb1	10			1449047_at|Hacl1	19
	1454799_at|A230097K15Rik	11.9444			1418438_at|Fabp2	17.3077			1427961_s_at|Ugt2b34	10			1451512_s_at|Hibch	19
	1423451_at|Pgrmc1	11.8889			1424995_at|6230410P16Rik	17.3077			1429262_at|Rassf6	10			1417009_at|C1r	18.6667
	1423644_at|Aco1	11.8889			1453080_at|Apol3///LOC672691	17.3077			1435838_at|Agxt2	10			1418697_at|Inmt	18.6667
	1426260_a_at|Ugt1a1///Ugt1a10///Ugt1a2///Ugt1a5///Ugt1a6a///Ugt1a6b///Ugt1a7c///Ugt1a9///Ugt1a@	11.8889			1455201_x_at|Apoa1	17.3077			1436615_a_at|Otc	10			1418715_at|Pank1	18.6667
	1427336_at|Aldh8a1	11.8889			1416025_at|Fgg	17.2308			1448767_s_at|Gjb1	10			1423972_at|Etfa	18.6667
	1437662_at|C730027J19Rik	11.8889			1423495_at|Decr2	17.2308			1454605_a_at|Pi4k2a	10			1426584_a_at|Sord	18.6667
	1448104_at|Aldh6a1	11.8889			1424279_at|Fga	17.2308			1454898_s_at|Iah1	10			1429550_at|Entpd8	18.6667
	1455045_at|Srr	11.8889			1424639_a_at|Hmgcl	17.2308			1460184_at|Hadh	10			1437902_s_at|Rarres2	18.6667
	1423307_s_at|Tgoln1///Tgoln2	11.8333			1425137_a_at|H2-Q10	17.2308			1460323_at|Tars	10			1446074_at|Mosc1	18.6667
	1424783_a_at|Ugt1a1///Ugt1a10///Ugt1a2///Ugt1a5///Ugt1a6a///Ugt1a6b///Ugt1a7c///Ugt1a9///Ugt1a@	11.8333			1427377_x_at|Hsd3b3	17.2308			1417531_at|Cyp2j5	9.875			1448973_at|Sult1d1	18.6667
	1436169_at|C730029A08Rik	11.8333			1449309_at|Cyp8b1	17.2308			1418239_at|Apof	9.875			1449492_a_at|Lect2	18.6667
	1448813_at|Aadac	11.8333			1453397_at|9130016M20Rik	17.2308			1418976_s_at|Cideb	9.875			1450612_a_at|Pemt	18.6667
	1449375_at|Ces6	11.8333			1422070_at|Adh4	17.1538			1419399_at|Mttp	9.875			1416344_at|Lamp2	18.3333
	1423780_at|Hibadh	11.7778			1437662_at|C730027J19Rik	17.1538			1419400_at|Mttp	9.875			1416833_at|Keg1	18.3333
	1426959_at|Bdh1	11.7778			1448792_a_at|Cyp2f2	17.1538			1422577_at|Cs	9.875			1417227_at|Mccc1	18.3333
	1433819_s_at|Agpat3	11.7778			1416225_at|Adh1	17.0769			1423691_x_at|Krt8	9.875			1417590_at|Cyp27a1	18.3333
	1435691_at|C630028N24Rik	11.7778			1417610_at|Apoa5	17.0769			1423960_at|Mboat5	9.875			1417909_at|Serpinc1	18.3333
	1448350_at|Asl	11.7778			1419096_at|Apom	17.0769			1424011_at|Aqp9	9.875			1418787_at|Mbl2	18.3333
	1460674_at|Paqr7	11.7778			1426225_at|Rbp4	17.0769			1424485_at|Angptl3	9.875			1420712_a_at|Hpn	18.3333
	1419131_at|F13b	11.7222			1429550_at|Entpd8	17.0769			1424518_at|2310016F22Rik///BC020489	9.875			1420967_at|Slc25a15	18.3333
	1428326_s_at|Hrsp12	11.7222			1451559_a_at|Dhrs4	17.0769			1425834_a_at|Gpam	9.875			1424172_at|Hagh	18.3333
	1460316_at|Acsl1	11.7222			1416766_at|Mosc2	17			1426243_at|Cth	9.875			1425033_at|Slc17a2	18.3333
	1418395_at|1300013J15Rik	11.6667			1417125_at|Ahcy	17			1426264_at|Dlat	9.875			1425195_a_at|Acat2///Acat3	18.3333
	1418913_at|Bhmt2	11.6667			1426059_at|Gckr	17			1426389_at|Camk1d	9.875			1448506_at|Serpina6	18.3333
	1424867_a_at|Glyat	11.6667			1422433_s_at|Idh1	16.9231			1426714_at|Slc46a1	9.875			1449131_s_at|Cd1d1	18.3333
	1428082_at|Acsl5	11.6667			1416667_at|Ebp	16.8462			1427345_a_at|Sult1a1	9.875			1450127_a_at|Gcgr	18.3333
	1448154_at|Ndrg2	11.6667			1419367_at|Decr1	16.8462			1427459_at|Cpn2	9.875			1454858_x_at|Mettl7a	18.3333
	1453139_at|Nudt12	11.6667			1418862_at|Echdc3	16.7692			1430128_a_at|Reep6	9.875			1455045_at|Srr	18.3333
	1415948_at|Creg1	11.6111			1424758_s_at|Serpina10	16.7692			1434065_at|Cwf19l1	9.875			1416729_at|Plg	18
	1416727_a_at|Cyb5	11.6111			1454748_at|Naprt1	16.7692			1435695_a_at|A030007L17Rik	9.875			1417498_at|Serpinf2	18
	1417745_at|Cpn1	11.6111			1427369_at|Nlrp6	16.6923			1440916_at|2510049J12Rik	9.875			1417765_a_at|Amy1	18
	1423968_at|Ugt3a2	11.6111			1438359_at|2010003K15Rik	16.6923			1449740_s_at|Dsg2	9.875			1418278_at|Apoc3	18
	1427214_at|Agmat	11.6111			1417841_at|Pxmp2	16.6154			1450455_s_at|Akr1c12	9.875			1419095_a_at|Apom	18
	1428134_at|Coq9	11.6111			1418395_at|1300013J15Rik	16.6154			1450872_s_at|Lipa	9.875			1419096_at|Apom	18
	1434337_at|1434337_at	11.6111			1419407_at|Hc	16.6154			1451405_at|Pcca	9.875			1423701_at|Coasy	18
	1430421_a_at|BC010787	11.5556			1423972_at|Etfa	16.6154			1451547_at|Iyd	9.875			1424973_at|Cyp3a25///LOC622249	18
	1434510_at|Papss2	11.5556			1424576_s_at|Cyp2c44	16.6154			1455063_at|4921513D11Rik///AW061290	9.875			1425381_a_at|Tfr2	18
	1435967_s_at|Hibadh	11.5556			1425034_at|Slc17a2	16.6154			1455100_at|Akr1d1	9.875			1425623_a_at|Cbs	18
	1453065_at|Aldh5a1	11.5556			1435245_at|Gls2	16.6154			1416135_at|Apex1	9.75			1427284_a_at|Ttpa	18
	1453731_a_at|Dram2	11.5556			1453234_at|1300002K09Rik	16.6154			1416479_a_at|Tmem14c	9.75			1427369_at|Nlrp6	18
	1419002_s_at|Baat	11.5			1418979_at|Akr1c14	16.5385			1416676_at|Kng1	9.75			1432282_a_at|2010305C02Rik	18
	1422432_at|Dbi	11.5			1419059_at|Apcs	16.5385			1417203_at|Ethe1	9.75			1436109_at|AI317395	18
	1451194_at|Aldob	11.5			1423944_at|Hpxn	16.5385			1417909_at|Serpinc1	9.75			1449457_at|Acot12	18
	1417442_a_at|Pex3	11.4444			1427826_a_at|Slco1b2	16.5385			1418706_at|Slc38a3	9.75			1450715_at|Cyp1a2	18
	1424552_at|Casp8	11.4444			1423451_at|Pgrmc1	16.4615			1419131_at|F13b	9.75			1451515_s_at|Glyat	18
	1424815_at|Gys2///LOC633620	11.4444			1424184_at|Acadvl	16.4615			1419321_at|F7	9.75			1451681_at|BC089597	18
	1450455_s_at|Akr1c12	11.4444			1426955_at|Col18a1	16.4615			1419578_at|Mbl1	9.75			1453724_a_at|Serpinf1	18
	1453397_at|9130016M20Rik	11.4444			1417962_s_at|Ghr	16.3077			1421212_at|Abcc6	9.75			1459994_x_at|Tfr2	18
	1416319_at|Adk	11.3889			1427082_at|4632417N05Rik	16.3077			1430307_a_at|LOC624892///LOC677317///Mod1	9.75			1416444_at|Elovl2	17.6667
	1418190_at|Pon1	11.3889			1438840_x_at|Apoa1	16.3077			1434725_at|Gramd1c	9.75			1417532_at|Cyp2j5	17.6667
	1420033_s_at|Ppp2r2d	11.3889			1451501_a_at|Ghr	16.3077			1437932_a_at|Cldn1	9.75			1417556_at|Fabp1	17.6667
	1424692_at|2810055F11Rik	11.3889			1460184_at|Hadh	16.3077			1438980_x_at|4732466D17Rik	9.75			1417776_at|Azgp1	17.6667
	1426515_a_at|Tor1a	11.3889			1425107_a_at|Lifr	16.2308			1450201_at|Proz	9.75			1418237_s_at|Col18a1	17.6667
	1427459_at|Cpn2	11.3889			1427428_at|Clec4g	16.2308			1456530_x_at|Elovl1	9.75			1419495_at|Immp2l	17.6667
	1435370_a_at|Ces3	11.3889			1433885_at|Iqgap2	16.2308			1416168_at|Serpinf1	9.625			1422826_at|Igfals	17.6667
	1436695_x_at|Rbed1	11.3889			1436109_at|AI317395	16.2308			1416607_at|4931406C07Rik	9.625			1424493_s_at|Ugt3a1	17.6667
	1452583_s_at|Galm	11.3889			1451788_at|F11	16.2308			1416735_at|Asah1	9.625			1427960_at|Ugt2b34	17.6667
	1460196_at|Cbr1	11.3889			1460682_s_at|Ceacam1///Ceacam2	16.2308			1418724_at|Cfi	9.625			1433750_at|Slc31a1	17.6667
	1417468_at|Nit1	11.3333			1417651_at|Cyp2c29	16.1538			1418923_at|Slc17a3	9.625			1438183_x_at|Sord	17.6667
	1424392_at|Adhfe1	11.3333			1418765_at|Timd2	16.1538			1418992_at|F10	9.625			1448609_at|Tst	17.6667
	1424981_at|Nln	11.3333			1419095_a_at|Apom	16.1538			1420723_at|Vnn3	9.625			1416647_at|Bckdha	17.3333
	1433501_at|Ctso	11.3333			1424392_at|Adhfe1	16.1538			1422070_at|Adh4	9.625			1416980_at|Mettl7b	17.3333
	1450769_s_at|Stard5	11.3333			1431028_a_at|Pank1	16.1538			1423147_at|Mat1a	9.625			1417618_at|Itih2	17.3333
	1451002_at|Aco2	11.3333			1434906_at|0610005C13Rik	16.1538			1424877_a_at|Alad	9.625			1418940_at|Sult1b1	17.3333
	1453317_a_at|Khdrbs3	11.3333			1460167_at|Aldh7a1	16.1538			1425079_at|Tm6sf2	9.625			1419677_at|Masp1	17.3333
	1416225_at|Adh1	11.2778			1415897_a_at|Mgst1	16.0769			1426045_at|Kng1	9.625			1424266_s_at|AU018778	17.3333
	1422438_at|Ephx1	11.2778			1418653_at|Cyp2c37///Cyp2c50///Cyp2c54///LOC639023	16.0769			1428821_at|Agpat2	9.625			1430128_a_at|Reep6	17.3333
	1424338_at|Slc6a13	11.2778			1419382_a_at|Dhrs4	16.0769			1433531_at|Acsl4	9.625			1432472_a_at|Mccc2	17.3333
	1425788_a_at|Echdc2	11.2778			1423780_at|Hibadh	16.0769			1435161_at|D5Ertd135e	9.625			1438980_x_at|4732466D17Rik	17.3333
	1456295_at|B230114P17Rik	11.2778			1448956_at|Stard10	16.0769			1435750_at|Gchfr	9.625			1448499_a_at|Ephx2	17.3333
	1417294_at|Akr7a5	11.2222			1449492_a_at|Lect2	16.0769			1437454_a_at|EG433144///Txndc14	9.625			1450947_at|2610528J11Rik	17.3333
	1418862_at|Echdc3	11.2222			1455025_at|Paqr9	16.0769			1448506_at|Serpina6	9.625			1451848_a_at|Cryz	17.3333
	1419093_at|Tdo2	11.2222			1419510_at|Es22	16			1449034_at|Klkb1	9.625			1455098_a_at|Vtn	17.3333
	1421989_s_at|Papss2	11.2222			1450237_at|Dnase2b	16			1449374_at|Pipox	9.625			1455490_at|Ubtf	17.3333
	1432181_s_at|Ecgf1	11.2222			1415776_at|Aldh3a2	15.9231			1451297_at|Gulo	9.625			1416809_at|Cyp3a11	17
	1448465_at|Nipsnap1	11.2222			1448350_at|Asl	15.9231			1451788_at|F11	9.625			1416849_at|Zcd1	17
	1448470_at|Fbp1	11.2222			1449131_s_at|Cd1d1	15.9231			1452927_x_at|Tpi1	9.625			1416850_s_at|Zcd1	17
	1460189_at|Wdr23	11.2222			1415984_at|Acadm	15.8462			1416362_a_at|Fkbp4	9.5			1418037_at|C4bp	17
	1460241_a_at|St3gal5	11.2222			1449038_at|Hsd11b1	15.8462			1417422_at|Gnmt	9.5			1418724_at|Cfi	17
	1417987_at|Btd	11.1667			1451271_a_at|Acat1	15.8462			1417533_a_at|Itgb5	9.5			1419105_at|Nr1h4	17
	1426502_s_at|Gpt1	11.1667			1418672_at|Akr1c13	15.7692			1418172_at|Hebp1	9.5			1421912_at|Slc23a1	17
	1453651_a_at|Brp44l	11.1667			1423866_at|Serpina3k	15.7692			1419525_at|Car5a	9.5			1423396_at|Agt	17
	1454658_at|Ilvbl	11.1667			1423954_at|C3	15.7692			1420515_a_at|Pglyrp2	9.5			1427472_a_at|C8b	17
	1419039_at|Cyp2d22	11.1111			1425195_a_at|Acat2///Acat3	15.7692			1421946_at|Crp	9.5			1430688_s_at|D730039F16Rik	17
	1420967_at|Slc25a15	11.1111			1432466_a_at|Apoe	15.7692			1426715_s_at|Slc46a1	9.5			1436162_at|C730048C13Rik///EG434674///LOC623195///LOC674021	17
	1426490_at|Bfar	11.1111			1440327_at|AI195470	15.7692			1429407_at|Pex11c	9.5			1437993_x_at|Qdpr	17
	1428106_at|1300001I01Rik	11.1111			1448680_at|Serpina1c	15.7692			1433855_at|Abat	9.5			1449001_at|Ivd	17
	1449315_at|Odz3	11.1111			1451361_a_at|Pnpla7	15.7692			1438711_at|Pklr	9.5			1451759_at|Masp2	17
	1449325_at|Fads2	11.1111			1455232_at|Cml2	15.7692			1450133_at|Ugt2a3	9.5			1455186_a_at|1190003J15Rik	17
	1450734_at|Lztr2	11.1111			1418923_at|Slc17a3	15.6923			1450699_at|Selenbp1	9.5			1416319_at|Adk	16.6667
	1416556_at|Tspan31	11.0556			1419039_at|Cyp2d22	15.6923			1452311_at|Dmgdh	9.5			1417042_at|Slc37a4	16.6667
	1416968_a_at|Hsd3b7	11.0556			1416383_a_at|Pcx	15.6154			1452341_at|Echs1	9.5			1418005_at|Sdhb	16.6667
	1417610_at|Apoa5	11.0556			1425117_at|0610012D14Rik	15.6154			1453042_at|Anks4b	9.5			1418547_at|Tfpi2	16.6667
	1418998_at|Kmo	11.0556			1448973_at|Sult1d1	15.6154			1460178_at|Lonp2	9.5			1424047_at|Dera	16.6667
	1422147_a_at|Pla2g6	11.0556			1451759_at|Masp2	15.6154			1460232_s_at|Hsd3b2///Hsd3b3///Hsd3b6	9.5			1424969_s_at|1424969_s_at	16.6667
	1426225_at|Rbp4	11.0556			1418294_at|Epb4.1l4b	15.5385			1417066_at|Cabc1	9.375			1425177_at|Shmt1	16.6667
	1434191_at|A530016O06Rik	11.0556			1419318_at|Saa4	15.5385			1417841_at|Pxmp2	9.375			1428111_at|Slc38a4	16.6667
	1436934_s_at|Aco2	11.0556			1421217_a_at|Lgals9	15.5385			1417932_at|Il18	9.375			1433545_s_at|Acad11	16.6667
	1455595_at|Ugt2b36	11.0556			1431126_a_at|0610011F06Rik	15.5385			1418050_at|Gpld1	9.375			1448539_a_at|Acy3	16.6667
	1416913_at|Es1	11			1435887_at|Serpina11	15.5385			1422962_a_at|Psmb8	9.375			1450969_at|Pccb	16.6667
	1417590_at|Cyp27a1	11			1436739_at|Agtr1a	15.5385			1423394_at|Pcyox1	9.375			1460682_s_at|Ceacam1///Ceacam2	16.6667
	1417991_at|Dio1	11			1452257_at|Bdh1	15.5385			1424182_at|Acat1	9.375			1416676_at|Kng1	16.3333
	1418472_at|Aspa	11			1455991_at|Ccbl2	15.5385			1424338_at|Slc6a13	9.375			1417369_at|Hsd17b4	16.3333
	1433579_at|Tmem30b	11			1416344_at|Lamp2	15.4615			1424953_at|BC021614	9.375			1418118_at|Slc22a1	16.3333
	1446074_at|Mosc1	11			1416409_at|Acox1	15.4615			1427214_at|Agmat	9.375			1418267_at|Mst1	16.3333
	1449198_a_at|St3gal5	11			1424172_at|Hagh	15.4615			1428547_at|Nt5e	9.375			1418992_at|F10	16.3333
	1422032_a_at|Zfand6	10.9444			1428393_at|Nrn1	15.4615			1428714_at|Pgrmc2	9.375			1420484_a_at|Vtn	16.3333
	1427153_at|Bckdhb	10.9444			1450098_at|0610010D20Rik	15.4615			1435017_at|Mel13	9.375			1424451_at|Acaa1b	16.3333
	1450332_s_at|Fmo5	10.9444			1420553_x_at|Serpina1a	15.3846			1436189_at|Nqo2	9.375			1424783_a_at|Ugt1a1///Ugt1a10///Ugt1a2///Ugt1a5///Ugt1a6a///Ugt1a6b///Ugt1a7c///Ugt1a9///Ugt1a@	16.3333
	1452582_at|Galm	10.9444			1456748_a_at|Nipsnap1	15.3846			1441536_at|Hmgcs1	9.375			1426547_at|Gc	16.3333
	1417125_at|Ahcy	10.8889			1460606_at|Hsd17b13	15.3846			1449382_at|Slc6a12	9.375			1427964_at|Cmtm8	16.3333
	1418547_at|Tfpi2	10.8889			1417298_at|Ebpl	15.3077			1450624_at|Bhmt	9.375			1428894_at|Selo	16.3333
	1425141_at|Lactb2	10.8889			1418186_at|Gstt1	15.3077			1451015_at|Tkt	9.375			1431833_a_at|Hmgcs2	16.3333
	1428236_at|Acbd5	10.8889			1425392_a_at|Nr1i3	15.3077			1451322_at|Cmbl	9.375			1432466_a_at|Apoe	16.3333
	1449019_at|Akap1	10.8889			1435370_a_at|Ces3	15.3077			1452583_s_at|Galm	9.375			1448956_at|Stard10	16.3333
	1418186_at|Gstt1	10.8333			1451339_at|Suox	15.3077			1455093_a_at|Ahsg	9.375			1449108_at|Fdx1	16.3333
	1421969_a_at|Faah	10.8333			1425179_at|Shmt1	15.2308			1415916_a_at|Mthfd1	9.25			1449486_at|Ces1	16.3333
	1423523_at|Aass	10.8333			1433579_at|Tmem30b	15.2308			1415964_at|Scd1	9.25			1455457_at|Cyp2c50///Cyp2c54	16.3333
	1426622_a_at|LOC639942///Qpct	10.8333			1436168_at|C730029A08Rik	15.2308			1416649_at|Ambp	9.25			1416185_a_at|Adh5	16
	1431143_x_at|Aifm2	10.8333			1452944_at|Afmid	15.2308			1417220_at|Fah	9.25			1416316_at|Slc27a2	16
	1432466_a_at|Apoe	10.8333			1423488_at|Mmd	15.1538			1418833_at|Agxt	9.25			1416838_at|Mut	16
	1435135_at|Aadacl1	10.8333			1435841_s_at|Suclg2	15.1538			1419519_at|Igf1	9.25			1418445_at|Slc16a2	16
	1421987_at|Papss2	10.7778			1436169_at|C730029A08Rik	15.1538			1419614_at|Pla2g12b	9.25			1418888_a_at|Sepx1	16
	1423396_at|Agt	10.7778			1448249_at|Gpd1	15.1538			1420014_at|Lss	9.25			1419747_at|Asgr2	16
	1425140_at|Lactb2	10.7778			1449081_at|Ces3	15.1538			1420647_a_at|Krt8///LOC434261///LOC675884	9.25			1423644_at|Aco1	16
	1427963_s_at|Rdh9	10.7778			1452799_at|2310009E04Rik	15.1538			1420984_at|Pctp	9.25			1424183_at|Acat1	16
	1451044_at|Sip1	10.7778			1417494_a_at|Cp	15.0769			1423644_at|Aco1	9.25			1425392_a_at|Nr1i3	16
	1419393_at|Abcg5	10.7222			1419349_a_at|Cyp2d9	15.0769			1426046_a_at|Rabggta	9.25			1427082_at|4632417N05Rik	16
	1423244_at|9030012A22Rik	10.7222			1435967_s_at|Hibadh	15.0769			1426261_s_at|Ugt1a1///Ugt1a10///Ugt1a2///Ugt1a5///Ugt1a6a///Ugt1a6b///Ugt1a7c///Ugt1a9///Ugt1a@	9.25			1427441_a_at|Suclg2	16
	1424172_at|Hagh	10.7222			1446074_at|Mosc1	15.0769			1426955_at|Col18a1	9.25			1429052_at|Ptprd	16
	1428988_at|Abcc3	10.7222			1418050_at|Gpld1	15			1427945_at|Dpyd	9.25			1433933_s_at|Slco2b1	16
	1435452_at|Tmem20	10.7222			1424182_at|Acat1	15			1431721_a_at|Proz	9.25			1435370_a_at|Ces3	16
	1436739_at|Agtr1a	10.7222			1427137_at|Ces5	15			1448418_s_at|Wdr23	9.25			1450332_s_at|Fmo5	16
	1452799_at|2310009E04Rik	10.7222			1428622_at|Depdc6	15			1448502_at|Slc16a7	9.25			1451548_at|1451548_at	16
	1459994_x_at|Tfr2	10.7222			1455913_x_at|Ttr	15			1448754_at|Rbp1	9.25			1452975_at|Agxt2l1	16
	1416105_at|Nnt	10.6667			1418118_at|Slc22a1	14.9231			1449309_at|Cyp8b1	9.25			1460681_at|Ceacam1	16
	1424782_at|Dram2	10.6667			1427001_s_at|Hnf4a	14.9231			1449394_at|Slco1b2	9.25			1417429_at|Fmo1	15.6667
	1431126_a_at|0610011F06Rik	10.6667			1434553_at|Tmem56	14.9231			1451455_at|Thnsl2	9.25			1418352_at|Hsd17b2	15.6667
	1450098_at|0610010D20Rik	10.6667			1434642_at|Hsd17b11	14.9231			1452130_at|Txndc14	9.25			1418672_at|Akr1c13	15.6667
	1425179_at|Shmt1	10.6111			1435007_s_at|AI132487	14.9231			1455832_a_at|Umps	9.25			1420673_a_at|Acox2	15.6667
	1428894_at|Selo	10.6111			1451326_at|Abhd14b	14.9231			1459030_at|Bbox1	9.25			1422678_at|Dgat2	15.6667
	1435371_x_at|Ces3	10.6111			1421969_a_at|Faah	14.8462			1415918_a_at|Tpi1	9.125			1424995_at|6230410P16Rik	15.6667
	1443579_s_at|Depdc6	10.6111			1426243_at|Cth	14.8462			1417071_s_at|Cyp4v3	9.125			1425052_at|Isoc1	15.6667
	1448679_at|Hyal2	10.6111			1455083_at|Atp11c	14.8462			1418771_a_at|Cpb2	9.125			1425853_s_at|Prlr	15.6667
	1452341_at|Echs1	10.6111			1459737_s_at|Ttr	14.8462			1418787_at|Mbl2	9.125			1426225_at|Rbp4	15.6667
	1416344_at|Lamp2	10.5556			1419614_at|Pla2g12b	14.7692			1423844_s_at|Cbs	9.125			1427826_a_at|Slco1b2	15.6667
	1417298_at|Ebpl	10.5556			1423664_at|Qdpr	14.7692			1423955_a_at|Lass2	9.125			1430889_a_at|Tpmt	15.6667
	1418113_at|Cyp2d10	10.5556			1438292_x_at|Adk	14.7692			1424968_at|2210023G05Rik	9.125			1435896_at|LOC677143///Sfxn2	15.6667
	1418996_a_at|Lyrm5	10.5556			1423489_at|Mmd	14.6923			1425052_at|Isoc1	9.125			1438292_x_at|Adk	15.6667
	1422703_at|Gyk	10.5556			1455972_x_at|Hadh	14.6923			1425688_a_at|Dpys	9.125			1439624_at|Ugt2b35	15.6667
	1424951_at|Baiap2l1	10.5556			1416319_at|Adk	14.6154			1425853_s_at|Prlr	9.125			1448143_at|Aldh2	15.6667
	1426955_at|Col18a1	10.5556			1417946_at|Abhd3	14.6154			1436204_at|1110059G02Rik	9.125			1449000_at|D10Jhu81e	15.6667
	1428738_a_at|D14Ertd449e	10.5556			1424041_s_at|C1s	14.6154			1451149_at|Pgm2	9.125			1451479_a_at|Tmem53	15.6667
	1429809_at|Tmtc2	10.5556			1427963_s_at|Rdh9	14.6154			1453282_at|Cxadr	9.125			1451782_a_at|Slc29a1	15.6667
	1433817_at|Agpat3	10.5556			1448842_at|Cdo1	14.6154			1415829_at|Lbr	9			1453234_at|1300002K09Rik	15.6667
	1451555_at|Nln	10.5556			1419747_at|Asgr2	14.5385			1416127_a_at|Dnpep	9			1454777_at|Slco2b1	15.6667
	1416676_at|Kng1	10.5			1455393_at|Cp	14.5385			1419059_at|Apcs	9			1416049_at|Gldc	15.3333
	1417042_at|Slc37a4	10.5			1417495_x_at|Cp	14.4615			1421944_a_at|Asgr1	9			1416225_at|Adh1	15.3333
	1423347_at|Sec23a	10.5			1424853_s_at|BC013476///Cyp4a10	14.4615			1422183_a_at|Adra1b	9			1416607_at|4931406C07Rik	15.3333
	1424485_at|Angptl3	10.5			1425365_a_at|Cyp2d13	14.4615			1422826_at|Igfals	9			1417785_at|Pla1a	15.3333
	1433503_at|Zadh1	10.5			1418837_at|Qprt	14.3846			1425303_at|Gck	9			1418325_at|Sephs2	15.3333
	1435750_at|Gchfr	10.5			1422815_at|C9	14.3846			1428111_at|Slc38a4	9			1419094_at|Cyp2c37///Cyp2c50///Cyp2c54///LOC639023	15.3333
	1448842_at|Cdo1	10.5			1423109_s_at|Slc25a20	14.3846			1435245_at|Gls2	9			1420493_a_at|Pcyt2	15.3333
	1450127_a_at|Gcgr	10.5			1418888_a_at|Sepx1	14.3077			1448426_at|Sardh	9			1420496_at|F12	15.3333
	1418118_at|Slc22a1	10.4444			1419072_at|Gstm7	14.3077			1455972_x_at|Hadh	9			1421989_s_at|Papss2	15.3333
	1418845_at|Proc	10.4444			1421212_at|Abcc6	14.3077			1460722_at|Soat2	9			1422433_s_at|Idh1	15.3333
	1423436_at|Gsta3	10.4444			1425141_at|Lactb2	14.3077			1416947_s_at|Acaa1a///Acaa1b	8.875			1423717_at|Ak3	15.3333
	1435376_at|Ddhd2	10.4444			1431302_a_at|Nudt7	14.3077			1416980_at|Mettl7b	8.875			1424086_at|Oaf	15.3333
	1438980_x_at|4732466D17Rik	10.4444			1436070_at|Glo1	14.3077			1417495_x_at|Cp	8.875			1424171_a_at|Hagh	15.3333
	1452770_at|Vkorc1	10.4444			1438980_x_at|4732466D17Rik	14.3077			1417896_at|Tjp3	8.875			1424531_a_at|Tcea3	15.3333
	1418739_at|Sgk2	10.3889			1453724_a_at|Serpinf1	14.3077			1418190_at|Pon1	8.875			1427428_at|Clec4g	15.3333
	1420493_a_at|Pcyt2	10.3889			1455490_at|Ubtf	14.3077			1420641_a_at|Sqrdl	8.875			1428181_at|Etfb	15.3333
	1423437_at|Gsta3	10.3889			1419393_at|Abcg5	14.2308			1420712_a_at|Hpn	8.875			1437398_a_at|Aldh9a1	15.3333
	1452311_at|Dmgdh	10.3889			1424715_at|Retsat	14.2308			1421108_at|Cml2	8.875			1448898_at|Ccl9	15.3333
	1418672_at|Akr1c13	10.3333			1430896_s_at|Nudt7	14.2308			1427284_a_at|Ttpa	8.875			1450226_at|Prlr	15.3333
	1450969_at|Pccb	10.3333			1438183_x_at|Sord	14.2308			1437341_x_at|Cnp1	8.875			1450699_at|Selenbp1	15.3333
	1418325_at|Sephs2	10.2778			1439675_at|4933429D07Rik	14.2308			1438389_x_at|Acly	8.875			1451559_a_at|Dhrs4	15.3333
	1418821_at|Cyp2a12	10.2778			1439831_at|EG240327	14.2308			1448269_a_at|Klhl13	8.875			1451760_s_at|2010001E11Rik///AI317395	15.3333
	1418888_a_at|Sepx1	10.2778			1443579_s_at|Depdc6	14.2308			1448615_at|Ccs	8.875			1456777_at|Mgam	15.3333
	1421946_at|Crp	10.2778			1416772_at|Cpt2	14.1538			1448649_at|Enpep	8.875			1416947_s_at|Acaa1a///Acaa1b	15
	1423724_at|Zwint	10.2778			1418069_at|Apoc2	14.1538			1448723_at|Rdh7	8.875			1417208_at|Amacr	15
	1429254_at|Aqp11	10.2778			1418325_at|Sephs2	14.1538			1449027_at|Rhou	8.875			1417580_s_at|Selenbp1	15
	1449555_a_at|Fetub	10.2778			1418763_at|Nit2	14.1538			1449202_at|Sema4g	8.875			1418405_at|Hgfac	15
	1451547_at|Iyd	10.2778			1424266_s_at|AU018778	14.1538			1450696_at|Psmb9	8.875			1422070_at|Adh4	15
	1418708_at|Apoc4	10.2222			1427345_a_at|Sult1a1	14.1538			1451361_a_at|Pnpla7	8.875			1423680_at|Fads1	15
	1423271_at|Gjb2	10.2222			1416049_at|Gldc	14.0769			1451371_at|Mrap	8.875			1425365_a_at|Cyp2d13	15
	1429539_at|Bcl2l13	10.2222			1424493_s_at|Ugt3a1	14.0769			1452671_s_at|Lman1	8.875			1426260_a_at|Ugt1a1///Ugt1a10///Ugt1a2///Ugt1a5///Ugt1a6a///Ugt1a6b///Ugt1a7c///Ugt1a9///Ugt1a@	15
	1431786_s_at|1190003J15Rik	10.2222			1416209_at|Glud1	14			1452678_a_at|Ccbl1	8.875			1431028_a_at|Pank1	15
	1443838_x_at|Fads2	10.2222			1416607_at|4931406C07Rik	14			1455263_at|9030625A04Rik	8.875			1438391_x_at|Hsd17b10	15
	1449034_at|Klkb1	10.2222			1425623_a_at|Cbs	13.9231			1416022_at|Fabp5	8.75			1447380_at|Amdhd1	15
	1450872_s_at|Lipa	10.2222			1425675_s_at|Ceacam1	13.9231			1416679_at|Abcd3	8.75			1452014_a_at|Igf1	15
	1452823_at|Gstk1	10.2222			1428181_at|Etfb	13.9231			1417044_at|Lcmt1	8.75			1453065_at|Aldh5a1	15
	1456748_a_at|Nipsnap1	10.2222			1436039_at|1436039_at	13.9231			1417227_at|Mccc1	8.75			1415776_at|Aldh3a2	14.6667
	1416555_at|Ei24	10.1667			1448609_at|Tst	13.9231			1417292_at|Ifi47	8.75			1417314_at|Cfb	14.6667
	1422198_a_at|Shmt1	10.1667			1460684_at|Tm7sf2	13.9231			1417785_at|Pla1a	8.75			1417745_at|Cpn1	14.6667
	1422470_at|Bnip3	10.1667			1416430_at|Cat	13.8462			1418438_at|Fabp2	8.75			1419393_at|Abcg5	14.6667
	1424399_at|Uck1	10.1667			1421709_a_at|Fmo5	13.8462			1418907_at|F5	8.75			1421605_a_at|Aqp9	14.6667
	1428143_a_at|Pnpla2	10.1667			1425021_a_at|Pex16	13.8462			1419510_at|Es22	8.75			1424184_at|Acadvl	14.6667
	1448609_at|Tst	10.1667			1448418_s_at|Wdr23	13.8462			1420420_at|Hao1	8.75			1425127_at|Hsd3b2	14.6667
	1448764_a_at|Fabp1	10.1667			1448491_at|Ech1	13.8462			1422578_at|Cs	8.75			1425141_at|Lactb2	14.6667
	1448767_s_at|Gjb1	10.1667			1418993_s_at|F10	13.7692			1424273_at|Cyp2c70	8.75			1425675_s_at|Ceacam1	14.6667
	1451807_at|Nr1i2	10.1667			1419040_at|Cyp2d22	13.7692			1424669_at|Zfyve21	8.75			1428134_at|Coq9	14.6667
	1455186_a_at|1190003J15Rik	10.1667			1425140_at|Lactb2	13.7692			1427377_x_at|Hsd3b3	8.75			1435161_at|D5Ertd135e	14.6667
	1416239_at|Ass1	10.1111			1427371_at|Abca8a	13.7692			1427552_a_at|Gstz1	8.75			1435805_at|Lin7a	14.6667
	1421430_at|Rad51l1	10.1111			1440899_at|Fmo5	13.7692			1428516_a_at|Alkbh7	8.75			1436644_x_at|Tmem25	14.6667
	1426715_s_at|Slc46a1	10.1111			1454137_s_at|Hfe2	13.7692			1428676_at|Tmprss6	8.75			1437401_at|1437401_at	14.6667
	1427370_at|Amdhd1	10.1111			1460681_at|Ceacam1	13.7692			1431786_s_at|1190003J15Rik	8.75			1440327_at|AI195470	14.6667
	1429178_at|Odz3	10.1111			1450966_at|Crot	13.75			1433645_at|Slc44a1	8.75			1448854_s_at|LOC669343///Mug-ps1///Mug1///Mug2///Mug4	14.6667
	1451348_at|Depdc6	10.1111			1419525_at|Car5a	13.6923			1434510_at|Papss2	8.75			1449123_at|Itih3	14.6667
	1417429_at|Fmo1	10.0556			1422432_at|Dbi	13.6923			1437279_x_at|Sdc1	8.75			1451260_at|Aldh1b1	14.6667
	1418713_at|Pcbd1	10.0556			1448253_at|Glud1	13.6923			1440993_at|AW111846	8.75			1453474_at|1300007F04Rik	14.6667
	1421014_a_at|Clybl	10.0556			1416625_at|Serping1	13.6154			1443822_s_at|1443822_s_at	8.75			1455232_at|Cml2	14.6667
	1425117_at|0610012D14Rik	10.0556			1418138_at|Sult1d1	13.6154			1449108_at|Fdx1	8.75			1455972_x_at|Hadh	14.6667
	1448766_at|Gjb1	10.0556			1424171_a_at|Hagh	13.6154			1450705_at|Rdbp	8.75			1415994_at|Cyp2e1	14.3333
	1415947_at|Creg1	10			1452354_at|2810459M11Rik	13.6154			1451479_a_at|Tmem53	8.75			1416430_at|Cat	14.3333
	1419495_at|Immp2l	10			1425546_a_at|Trf	13.5385			1454638_a_at|Pah	8.75			1416946_a_at|Acaa1a///Acaa1b	14.3333
	1426689_s_at|Sdha	10			1426959_at|Bdh1	13.5385			1454777_at|Slco2b1	8.75			1416968_a_at|Hsd3b7	14.3333
	1427826_a_at|Slco1b2	10			1417468_at|Nit1	13.4615			1415890_at|Papss1	8.625			1418474_at|1500005A01Rik	14.3333
	1434109_at|Sh3bgrl2	10			1419523_at|Cyp3a13	13.4615			1417316_at|Them2	8.625			1418858_at|Aox3	14.3333
	1448919_at|Cd302	10			1421108_at|Cml2	13.4615			1417772_at|Grhpr	8.625			1418907_at|F5	14.3333
	1416468_at|Aldh1a1	9.94444			1421374_a_at|Fxyd1	13.4615			1418448_at|Rras	8.625			1418993_s_at|F10	14.3333
	1417592_at|Frap1	9.94444			1427631_x_at|Mup3	13.4615			1418765_at|Timd2	8.625			1418996_a_at|Lyrm5	14.3333
	1425859_a_at|Psmd4	9.94444			1434510_at|Papss2	13.4615			1419146_a_at|Gck	8.625			1419510_at|Es22	14.3333
	1435838_at|Agxt2	9.94444			1449385_at|Hsd17b6	13.4615			1419618_at|Bbox1	8.625			1424815_at|Gys2///LOC633620	14.3333
	1440993_at|AW111846	9.94444			1455593_at|Apob	13.4615			1419622_at|Ugt2b5	8.625			1424886_at|Ptprd	14.3333
	1449269_at|F5	9.94444			1418172_at|Hebp1	13.3846			1420541_at|Rdh16	8.625			1425746_at|D730039F16Rik	14.3333
	1450007_at|1500003O03Rik	9.94444			1426223_at|2810439F02Rik	13.3846			1423271_at|Gjb2	8.625			1426714_at|Slc46a1	14.3333
	1451405_at|Pcca	9.94444			1428538_s_at|Rarres2	13.3846			1423701_at|Coasy	8.625			1429692_s_at|Gch1	14.3333
	1455752_a_at|Tmem134	9.94444			1441915_s_at|2310076L09Rik	13.3846			1424172_at|Hagh	8.625			1433503_at|Zadh1	14.3333
	1416667_at|Ebp	9.88889			1449130_at|Cd1d1	13.3846			1424531_a_at|Tcea3	8.625			1437040_at|Etnk2	14.3333
	1419560_at|Lipc	9.88889			1449443_at|Decr1	13.3846			1425619_s_at|Dsg2	8.625			1437519_x_at|Hagh	14.3333
	1420525_a_at|Otc	9.88889			1451513_x_at|Serpina1a///Serpina1b	13.3846			1427480_at|Leap2	8.625			1441380_at|2810439F02Rik	14.3333
	1422230_s_at|Cyp2a4///Cyp2a5	9.88889			1451565_s_at|Uroc1	13.3846			1428146_s_at|Acaa2	8.625			1448649_at|Enpep	14.3333
	1425196_a_at|Hint2	9.88889			1417429_at|Fmo1	13.3077			1432164_a_at|Gcsh///LOC674321	8.625			1448978_at|Ngef	14.3333
	1426489_s_at|Bfar	9.88889			1423439_at|Pck1	13.3077			1433750_at|Slc31a1	8.625			1449269_at|F5	14.3333
	1433595_at|1433595_at	9.88889			1424652_at|Tmem166	13.3077			1442510_at|LOC665792///LOC669957///LOC674416	8.625			1451600_s_at|EG13909///Es31	14.3333
	1433885_at|Iqgap2	9.88889			1428163_at|Sar1b	13.3077			1448227_at|Grb7	8.625			1454647_at|Acad11	14.3333
	1438610_a_at|Cryz	9.88889			1451348_at|Depdc6	13.3077			1448898_at|Ccl9	8.625			1456521_at|1456521_at	14.3333
	1448945_at|Pllp	9.88889			1452014_a_at|Igf1	13.3077			1449081_at|Ces3	8.625			1460178_at|Lonp2	14.3333
	1451392_at|Rbed1	9.88889			1452582_at|Galm	13.3077			1449321_x_at|LOC675501///Serpina1a///Serpina1b///Serpina1c///Serpina1d///Serpina1e	8.625			1417651_at|Cyp2c29	14
	1417809_at|Slc22a18	9.83333			1429692_s_at|Gch1	13.2308			1451339_at|Suox	8.625			1419395_at|Acot12	14
	1419821_s_at|Idh1	9.83333			1450715_at|Cyp1a2	13.2308			1451580_a_at|Ttr	8.625			1420405_at|Slco1a4	14
	1420641_a_at|Sqrdl	9.83333			1417042_at|Slc37a4	13.1538			1451681_at|BC089597	8.625			1422000_at|Akr1c12	14
	1421422_at|5033411D12Rik	9.83333			1422826_at|Igfals	13.1538			1451731_at|Abca3	8.625			1424273_at|Cyp2c70	14
	1422524_at|Abcb6	9.83333			1425230_at|Nags	13.1538			1459994_x_at|Tfr2	8.625			1424279_at|Fga	14
	1423394_at|Pcyox1	9.83333			1426876_at|4732466D17Rik	13.1538			1415965_at|Scd1	8.5			1424670_s_at|Zfyve21	14
	1423833_a_at|Brp44	9.83333			1428082_at|Acsl5	13.1538			1416677_at|Apoh	8.5			1424867_a_at|Glyat	14
	1428678_s_at|Wdr73	9.83333			1450717_at|Ang1	13.1538			1417783_at|Als2	8.5			1425107_a_at|Lifr	14
	1429737_a_at|Crls1	9.83333			1420984_at|Pctp	13.0769			1417946_at|Abhd3	8.5			1427137_at|Ces5	14
	1434307_at|Tmem64	9.83333			1421921_at|Serpina3m	13.0769			1418529_at|Osgep	8.5			1427371_at|Abca8a	14
	1449337_at|Tdo2	9.83333			1448734_at|Cp	13.0769			1418845_at|Proc	8.5			1431251_at|1300011L04Rik	14
	1450201_at|Proz	9.83333			1449382_at|Slc6a12	13.0769			1421989_s_at|Papss2	8.5			1431808_a_at|Itih4	14
	1450968_at|Uqcrfs1	9.83333			1452141_a_at|Sepp1	13.0769			1423748_at|Pdk1	8.5			1434413_at|1434413_at	14
	1416209_at|Glud1	9.77778			1455438_at|Pxmp4	13.0769			1424183_at|Acat1	8.5			1448545_at|Sdc2	14
	1416430_at|Cat	9.77778			1460673_at|Fpgs	13.0769			1428005_at|Mosc1	8.5			1448842_at|Cdo1	14
	1426243_at|Cth	9.77778			1417011_at|Sdc2	13			1428767_at|Gsdmdc1	8.5			1449555_a_at|Fetub	14
	1427137_at|Ces5	9.77778			1426522_at|Hadhb///LOC623031	13			1428915_at|Sirt5	8.5			1450769_s_at|Stard5	14
	1434473_at|Slc16a5	9.77778			1428821_at|Agpat2	13			1433613_at|1433613_at	8.5			1453795_at|Fahd2a	14
	1436351_at|Coq3	9.77778			1460468_s_at|2810451A06Rik	13			1433763_at|Entpd5	8.5			1460256_at|Car3	14
	1448253_at|Glud1	9.77778			1417991_at|Dio1	12.9231			1433977_at|Hs3st3b1	8.5			1417316_at|Them2	13.6667
	1448450_at|Ak2	9.77778			1422558_at|Gamt	12.9231			1435370_a_at|Ces3	8.5			1417772_at|Grhpr	13.6667
	1448973_at|Sult1d1	9.77778			1427000_at|Hnf4a	12.9231			1435989_x_at|Krt8///LOC434261///LOC675884	8.5			1417936_at|Ccl9	13.6667
	1450815_s_at|2410018M08Rik///Chchd2	9.77778			1434413_at|1434413_at	12.9231			1436168_at|C730029A08Rik	8.5			1418771_a_at|Cpb2	13.6667
	1451488_at|1110028A07Rik	9.77778			1434484_at|1100001G20Rik	12.9231			1436203_a_at|1110059G02Rik	8.5			1418886_s_at|Idh3b	13.6667
	1417776_at|Azgp1	9.72222			1441380_at|2810439F02Rik	12.9231			1436291_a_at|Dpys	8.5			1419407_at|Hc	13.6667
	1419748_at|Abcd2	9.72222			1418445_at|Slc16a2	12.8462			1438035_at|AW061290	8.5			1429254_at|Aqp11	13.6667
	1420420_at|Hao1	9.72222			1422678_at|Dgat2	12.8462			1448390_a_at|Dhrs3	8.5			1433579_at|Tmem30b	13.6667
	1420673_a_at|Acox2	9.72222			1429223_a_at|Hfe2	12.8462			1448717_at|Gcdh	8.5			1435371_x_at|Ces3	13.6667
	1422996_at|Acot2	9.72222			1437398_a_at|Aldh9a1	12.8462			1448734_at|Cp	8.5			1449321_x_at|LOC675501///Serpina1a///Serpina1b///Serpina1c///Serpina1d///Serpina1e	13.6667
	1423664_at|Qdpr	9.72222			1450060_at|Pigr	12.8462			1449067_at|Slc2a2	8.5			1451084_at|Etfdh	13.6667
	1423717_at|Ak3	9.72222			1457601_at|1457601_at	12.8462			1450226_at|Prlr	8.5			1451871_a_at|Ghr	13.6667
	1426876_at|4732466D17Rik	9.72222			1458345_s_at|Colec11	12.8462			1451084_at|Etfdh	8.5			1454067_a_at|4931406C07Rik	13.6667
	1427393_at|F9	9.72222			1460256_at|Car3	12.8462			1452298_a_at|Myo5b	8.5			1416367_at|1110001J03Rik	13.3333
	1427960_at|Ugt2b34	9.72222			1419094_at|Cyp2c37///Cyp2c50///Cyp2c54///LOC639023	12.7692			1452468_s_at|Mmab	8.5			1417246_at|Pzp	13.3333
	1434866_x_at|Cpt1a	9.72222			1436689_a_at|Aldh9a1	12.7692			1453304_s_at|Ly6e	8.5			1417294_at|Akr7a5	13.3333
	1435134_at|Aadacl1	9.72222			1448881_at|Hp	12.7692			1455186_a_at|1190003J15Rik	8.5			1418000_a_at|Itm2b	13.3333
	1438183_x_at|Sord	9.72222			1417667_a_at|Pter	12.6923			1455383_at|C730043O17	8.5			1419367_at|Decr1	13.3333
	1448489_at|Pafah2	9.72222			1422000_at|Akr1c12	12.6923			1455595_at|Ugt2b36	8.5			1419399_at|Mttp	13.3333
	1452262_at|Grpel2	9.72222			1428236_at|Acbd5	12.6923			1456424_s_at|Pltp	8.5			1419400_at|Mttp	13.3333
	1453156_s_at|Zadh1	9.72222			1434091_at|Faah	12.6923			1456521_at|1456521_at	8.5			1421014_a_at|Clybl	13.3333
	1418278_at|Apoc3	9.66667			1437401_at|1437401_at	12.6923			1415917_at|Mthfd1	8.375			1422230_s_at|Cyp2a4///Cyp2a5	13.3333
	1419670_at|Ftcd	9.66667			1421912_at|Slc23a1	12.6154			1416842_at|Gstm5	8.375			1424692_at|2810055F11Rik	13.3333
	1421212_at|Abcc6	9.66667			1449051_at|Ppara	12.6154			1416939_at|Ppa1	8.375			1425230_at|Nags	13.3333
	1422821_s_at|Stard5	9.66667			1425596_at|AI317395	12.5385			1417246_at|Pzp	8.375			1425869_a_at|Psen2	13.3333
	1428821_at|Agpat2	9.66667			1432282_a_at|2010305C02Rik	12.5385			1417505_s_at|Il11ra1///Il11ra2///LOC621887	8.375			1428235_at|Sdhd	13.3333
	1429692_s_at|Gch1	9.66667			1450876_at|Cfh	12.5385			1418672_at|Akr1c13	8.375			1428859_at|Paox	13.3333
	1440899_at|Fmo5	9.66667			1457721_at|AI118064	12.5385			1420654_a_at|Gbe1	8.375			1430857_s_at|Pex11c	13.3333
	1450109_s_at|Abcc2	9.66667			1424904_at|1300010F03Rik	12.4615			1420967_at|Slc25a15	8.375			1431701_a_at|Pdzk1	13.3333
	1453080_at|Apol3///LOC672691	9.66667			1427302_at|Enpp3	12.4615			1422670_at|Rnd2	8.375			1435036_at|A530050D06Rik	13.3333
	1416345_at|Timm8a1	9.61111			1427482_a_at|Car8///LOC676792	12.4615			1423717_at|Ak3	8.375			1436039_at|1436039_at	13.3333
	1417841_at|Pxmp2	9.61111			1435691_at|C630028N24Rik	12.4615			1423972_at|Etfa	8.375			1436070_at|Glo1	13.3333
	1421622_a_at|Rapgef4	9.61111			1436999_at|5033414K04Rik	12.4615			1424266_s_at|AU018778	8.375			1439260_a_at|Enpp3	13.3333
	1424444_a_at|1600014C10Rik	9.61111			1451149_at|Pgm2	12.4615			1424670_s_at|Zfyve21	8.375			1443822_s_at|1443822_s_at	13.3333
	1427345_a_at|Sult1a1	9.61111			1454608_x_at|Ttr	12.4615			1427153_at|Bckdhb	8.375			1448390_a_at|Dhrs3	13.3333
	1427561_a_at|Afm	9.61111			1455045_at|Srr	12.4615			1427337_at|Aldh8a1	8.375			1448764_a_at|Fabp1	13.3333
	1436756_x_at|Hadh	9.61111			1455376_at|1300010F03Rik	12.4615			1429692_s_at|Gch1	8.375			1449130_at|Cd1d1	13.3333
	1450624_at|Bhmt	9.61111			1455457_at|Cyp2c50///Cyp2c54	12.4615			1436590_at|Ppp1r3b	8.375			1450869_at|Fgf1	13.3333
	1416472_at|Syap1	9.55556			1455777_x_at|Hsd17b4	12.4615			1437662_at|C730027J19Rik	8.375			1451455_at|Thnsl2	13.3333
	1416849_at|Zcd1	9.55556			1431012_a_at|Peci	12.3846			1438431_at|Abcd2	8.375			1451788_at|F11	13.3333
	1420723_at|Vnn3	9.55556			1449202_at|Sema4g	12.3846			1439443_x_at|Tkt	8.375			1452184_at|Ndufb9	13.3333
	1421709_a_at|Fmo5	9.55556			1449568_at|Klb	12.3846			1447774_x_at|5730469M10Rik	8.375			1452621_at|Pcbd2	13.3333
	1423611_at|Akp2	9.55556			1416978_at|Fcgrt	12.3077			1448993_at|Atg3	8.375			1452973_at|Ppm1k	13.3333
	1425381_a_at|Tfr2	9.55556			1418282_x_at|Serpina1b	12.3077			1450332_s_at|Fmo5	8.375			1455083_at|Atp11c	13.3333
	1438292_x_at|Adk	9.55556			1423447_at|Clpx	12.3077			1451357_at|Mpnd	8.375			1455093_a_at|Ahsg	13.3333
	1450883_a_at|Cd36	9.55556			1425260_at|Alb1	12.3077			1451501_a_at|Ghr	8.375			1416025_at|Fgg	13
	1460684_at|Tm7sf2	9.55556			1433595_at|1433595_at	12.3077			1453049_at|6620401M08Rik	8.375			1416468_at|Aldh1a1	13
	1416168_at|Serpinf1	9.5			1437932_a_at|Cldn1	12.3077			1453206_at|Acad9	8.375			1416625_at|Serping1	13
	1418601_at|Aldh1a7	9.5			1449686_s_at|Scp2	12.25			1460177_at|Cndp2	8.375			1417203_at|Ethe1	13
	1422822_at|Stard5	9.5			1418988_at|Pex7	12.2308			1460468_s_at|2810451A06Rik	8.375			1417468_at|Nit1	13
	1424835_at|Gstm4	9.5			1422704_at|Gyk	12.2308			1460591_at|Esr1	8.375			1417835_at|LOC669343///Mug1	13
	1425159_at|Golt1a	9.5			1423153_x_at|Cfh	12.2308			1416265_at|Capn10	8.25			1419318_at|Saa4	13
	1425518_at|Rapgef4	9.5			1424716_at|Retsat	12.2308			1416609_at|BC004004	8.25			1421184_a_at|LOC554292///Mettl7a///Ubie	13
	1425771_at|Akr1d1	9.5			1437519_x_at|Hagh	12.2308			1416729_at|Plg	8.25			1421382_at|Prlr	13
	1426045_at|Kng1	9.5			1437902_s_at|Rarres2	12.2308			1416766_at|Mosc2	8.25			1422479_at|Acss2	13
	1427440_a_at|Afm	9.5			1418365_at|Ctsh	12.1538			1417468_at|Nit1	8.25			1422815_at|C9	13
	1431721_a_at|Proz	9.5			1424352_at|Cyp4a12	12.1538			1417532_at|Cyp2j5	8.25			1423451_at|Pgrmc1	13
	1447277_s_at|Pcyox1	9.5			1448502_at|Slc16a7	12.1538			1417883_at|Gstt2	8.25			1423495_at|Decr2	13
	1449309_at|Cyp8b1	9.5			1451373_at|EG666512///Ugt3a1	12.1538			1418804_at|Sucnr1	8.25			1423883_at|Acsl1	13
	1450869_at|Fgf1	9.5			1420641_a_at|Sqrdl	12.0769			1418927_a_at|LOC671769	8.25			1423891_at|Gstt3	13
	1451479_a_at|Tmem53	9.5			1425538_x_at|Ceacam1	12.0769			1419436_at|Cfhr1	8.25			1425596_at|AI317395	13
	1415994_at|Cyp2e1	9.44444			1449434_at|Car3	12.0769			1419670_at|Ftcd	8.25			1434150_a_at|Mettl7a///Ubie	13
	1421983_s_at|Hnf4a	9.44444			1449486_at|Ces1	12.0769			1419677_at|Masp1	8.25			1438758_at|Adi1	13
	1425387_at|Akr1c20	9.44444			1423108_at|Slc25a20	12			1419747_at|Asgr2	8.25			1438759_x_at|Adi1	13
	1438156_x_at|Cpt1a	9.44444			1424969_s_at|1424969_s_at	12			1422144_at|Inhbe	8.25			1439831_at|EG240327	13
	1451366_at|Cops6	9.44444			1426502_s_at|Gpt1	12			1423523_at|Aass	8.25			1449568_at|Klb	13
	1453474_at|1300007F04Rik	9.44444			1449244_at|Cdh2	12			1423968_at|Ugt3a2	8.25			1449740_s_at|Dsg2	13
	1453724_a_at|Serpinf1	9.44444			1451405_at|Pcca	12			1424124_at|Mospd2	8.25			1450643_s_at|Acsl1	13
	1416204_at|Gpd1	9.38889			1451450_at|2010011I20Rik	12			1424303_at|Depdc7	8.25			1450717_at|Ang1	13
	1423223_a_at|Prdx6	9.38889			1454159_a_at|Igfbp2	12			1425778_at|Indol1	8.25			1451149_at|Pgm2	13
	1425195_a_at|Acat2///Acat3	9.38889			1416697_at|Dpp4	11.9231			1426475_at|Hmbs	8.25			1454898_s_at|Iah1	13
	1425675_s_at|Ceacam1	9.38889			1422001_at|Inhbc	11.9231			1427351_s_at|Igh-6	8.25			1455061_a_at|Acaa2	13
	1429339_a_at|Acad10	9.38889			1422603_at|Rnase4	11.9231			1427472_a_at|C8b	8.25			1455435_s_at|Chdh	13
	1429709_at|Pmpcb	9.38889			1423701_at|Coasy	11.9231			1428163_at|Sar1b	8.25			1457696_at|Rilp	13
	1449486_at|Ces1	9.38889			1424109_a_at|Glo1	11.9231			1431226_a_at|Fndc4	8.25			1416051_at|C2	12.6667
	1452375_at|Aldh4a1	9.38889			1436990_s_at|Ndg2	11.9231			1433448_at|Slc25a44	8.25			1416954_at|Slc25a10	12.6667
	1460682_s_at|Ceacam1///Ceacam2	9.38889			1451512_s_at|Hibch	11.9231			1434091_at|Faah	8.25			1417012_at|Sdc2	12.6667
	1418294_at|Epb4.1l4b	9.33333			1451681_at|BC089597	11.9231			1435659_a_at|Tpi1	8.25			1418282_x_at|Serpina1b	12.6667
	1418706_at|Slc38a3	9.33333			1452173_at|Hadha	11.9231			1436162_at|C730048C13Rik///EG434674///LOC623195///LOC674021	8.25			1418311_at|Fn3k	12.6667
	1418767_at|Cyp4f13	9.33333			1454067_a_at|4931406C07Rik	11.9231			1449155_at|Polr3g	8.25			1418766_s_at|Timd2	12.6667
	1419456_at|Dcxr	9.33333			1418601_at|Aldh1a7	11.8462			1449163_at|Sigirr	8.25			1418885_a_at|Idh3b	12.6667
	1448286_at|Hsd17b10	9.33333			1420499_at|Gch1	11.8462			1449244_at|Cdh2	8.25			1419349_a_at|Cyp2d9	12.6667
	1449305_at|F10	9.33333			1450391_a_at|Mgll	11.8462			1451625_a_at|C8g	8.25			1420656_at|Abcg8	12.6667
	1451539_at|Baiap2l1	9.33333			1450494_x_at|Ceacam1	11.8462			1452770_at|Vkorc1	8.25			1421709_a_at|Fmo5	12.6667
	1452973_at|Ppm1k	9.33333			1450769_s_at|Stard5	11.8462			1455098_a_at|Vtn	8.25			1423223_a_at|Prdx6	12.6667
	1454044_a_at|Pex3	9.33333			1417066_at|Cabc1	11.7692			1457627_x_at|Ropn1l	8.25			1424688_at|Creb3l3	12.6667
	1415678_at|Ppm1a	9.27778			1419519_at|Igf1	11.7692			1415677_at|Dhrs1	8.125			1424715_at|Retsat	12.6667
	1416809_at|Cyp3a11	9.27778			1427630_x_at|Ceacam1	11.7692			1416946_a_at|Acaa1a///Acaa1b	8.125			1424744_at|Sds	12.6667
	1418213_at|Krt23	9.27778			1448486_at|Mut	11.7692			1417580_s_at|Selenbp1	8.125			1426688_at|Sdha	12.6667
	1418279_a_at|Akap1	9.27778			1449062_at|Khk	11.7692			1418237_s_at|Col18a1	8.125			1427302_at|Enpp3	12.6667
	1422677_at|Dgat2	9.27778			1451548_at|1451548_at	11.7692			1418395_at|1300013J15Rik	8.125			1427482_a_at|Car8///LOC676792	12.6667
	1423718_at|Ak3	9.27778			1416343_a_at|Lamp2	11.6923			1418645_at|Hal///LOC638196	8.125			1427963_s_at|Rdh9	12.6667
	1424573_at|Tmed5	9.27778			1437287_at|1110020G09Rik	11.6923			1418897_at|F2	8.125			1428012_at|C8a	12.6667
	1424676_s_at|Sec14l4	9.27778			1460044_at|Onecut2	11.6923			1419549_at|Arg1	8.125			1428079_at|Fgb	12.6667
	1438431_at|Abcd2	9.27778			1417809_at|Slc22a18	11.6154			1421382_at|Prlr	8.125			1428082_at|Acsl5	12.6667
	1448956_at|Stard10	9.27778			1420379_at|Slco1a1	11.6154			1425201_a_at|Hyi	8.125			1428821_at|Agpat2	12.6667
	1449817_at|Abcb11	9.27778			1426154_s_at|2610016E04Rik///Mup1///Mup2///Mup3	11.6154			1425927_a_at|Atf5	8.125			1430130_at|Vwce	12.6667
	1450133_at|Ugt2a3	9.27778			1426785_s_at|Mgll	11.6154			1428068_at|Samm50	8.125			1430893_at|2610016E04Rik	12.6667
	1454638_a_at|Pah	9.27778			1441765_at|1441765_at	11.6154			1431028_a_at|Pank1	8.125			1434642_at|Hsd17b11	12.6667
	1455454_at|Akr1c19	9.27778			1448143_at|Aldh2	11.6154			1433501_at|Ctso	8.125			1438385_s_at|Gpt2	12.6667
	1455770_at|1455770_at	9.27778			1457027_at|Dhtkd1	11.6154			1433885_at|Iqgap2	8.125			1443696_s_at|Habp2	12.6667
	1457248_x_at|Hsd17b7	9.27778			1416850_s_at|Zcd1	11.5385			1435836_at|Pdk1	8.125			1443904_at|Fads6	12.6667
	1415721_a_at|1200013P24Rik	9.22222			1417382_at|Entpd5	11.5385			1435841_s_at|Suclg2	8.125			1448680_at|Serpina1c	12.6667
	1417071_s_at|Cyp4v3	9.22222			1420723_at|Vnn3	11.5385			1438036_x_at|AW061290	8.125			1448927_at|Kcnn2	12.6667
	1418050_at|Gpld1	9.22222			1425518_at|Rapgef4	11.5385			1439476_at|Dsg2	8.125			1449309_at|Cyp8b1	12.6667
	1418138_at|Sult1d1	9.22222			1452973_at|Ppm1k	11.5385			1448919_at|Cd302	8.125			1450187_a_at|Galt	12.6667
	1424008_a_at|Rbpms2	9.22222			1452975_at|Agxt2l1	11.5385			1449000_at|D10Jhu81e	8.125			1451277_at|Zadh2	12.6667
	1428559_at|Fvt1	9.22222			1416849_at|Zcd1	11.4615			1450667_a_at|Cs	8.125			1452434_s_at|Dgcr6	12.6667
	1428676_at|Tmprss6	9.22222			1419456_at|Dcxr	11.4615			1455440_at|Clcn6	8.125			1453043_at|0610012H03Rik	12.6667
	1439623_at|Otud1	9.22222			1427546_at|Abca8b	11.4615			1460603_at|Samd9l	8.125			1454995_at|Ddah1	12.6667
	1448539_a_at|Acy3	9.22222			1434485_a_at|Ugp2	11.4615			1416185_a_at|Adh5	8			1455014_at|AV009015	12.6667
	1449585_at|Il1rap	9.22222			1436098_at|Bche	11.4615			1416897_at|Parp9	8			1457664_x_at|C2	12.6667
	1417741_at|Pygl	9.16667			1447380_at|Amdhd1	11.4615			1417056_at|Psme1	8			1460606_at|Hsd17b13	12.6667
	1418787_at|Mbl2	9.16667			1448550_at|Lbp	11.4615			1418445_at|Slc16a2	8			1416649_at|Ambp	12.3333
	1418853_at|Apon	9.16667			1460192_at|Osbpl1a	11.4615			1418653_at|Cyp2c37///Cyp2c50///Cyp2c54///LOC639023	8			1417610_at|Apoa5	12.3333
	1420515_a_at|Pglyrp2	9.16667			1418021_at|C4b///LOC675521	11.3846			1418746_at|Pnkd	8			1418294_at|Epb4.1l4b	12.3333
	1424722_at|Ica	9.16667			1421983_s_at|Hnf4a	11.3846			1418808_at|Rdh5	8			1419045_at|Slc25a23	12.3333
	1426223_at|2810439F02Rik	9.16667			1422198_a_at|Shmt1	11.3846			1418858_at|Aox3	8			1419382_a_at|Dhrs4	12.3333
	1434151_at|Mettl7a	9.16667			1422703_at|Gyk	11.3846			1418993_s_at|F10	8			1423115_at|St6galnac6	12.3333
	1448200_at|Tcn2	9.16667			1435805_at|Lin7a	11.3846			1419002_s_at|Baat	8			1423565_at|Paics	12.3333
	1449242_s_at|Hrg	9.16667			1451760_s_at|2010001E11Rik///AI317395	11.3846			1419367_at|Decr1	8			1425633_at|BC026782	12.3333
	1451386_at|Blvrb	9.16667			1457263_at|Serpina3k	11.3846			1419495_at|Immp2l	8			1426423_at|Shmt2	12.3333
	1418237_s_at|Col18a1	9.11111			1417987_at|Btd	11.3077			1421921_at|Serpina3m	8			1429429_s_at|Pcmtd1	12.3333
	1419262_at|Acad8	9.11111			1418940_at|Sult1b1	11.3077			1422100_at|Cyp7a1	8			1433885_at|Iqgap2	12.3333
	1419523_at|Cyp3a13	9.11111			1425079_at|Tm6sf2	11.3077			1422230_s_at|Cyp2a4///Cyp2a5	8			1434372_at|AW112010	12.3333
	1421217_a_at|Lgals9	9.11111			1425178_s_at|Shmt1	11.3077			1424576_s_at|Cyp2c44	8			1440899_at|Fmo5	12.3333
	1423309_at|Tgoln1	9.11111			1435371_x_at|Ces3	11.3077			1425107_a_at|Lifr	8			1448589_at|Ndufb5	12.3333
	1425034_at|Slc17a2	9.11111			1437993_x_at|Qdpr	11.3077			1425823_at|BC026782///LOC640602	8			1449118_at|Dbt	12.3333
	1429786_a_at|Zwint	9.11111			1448506_at|Serpina6	11.3077			1426959_at|Bdh1	8			1449434_at|Car3	12.3333
	1433637_at|Adck2	9.11111			1416051_at|C2	11.2308			1427393_at|F9	8			1451370_at|RP23-195K8.6	12.3333
	1435074_at|Tmem106b	9.11111			1420541_at|Rdh16	11.2308			1427946_s_at|Dpyd	8			1451457_at|Sc5d	12.3333
	1440325_at|1440325_at	9.11111			1422780_at|Pxmp4	11.2308			1428326_s_at|Hrsp12	8			1451895_a_at|Dhcr24	12.3333
	1448700_at|G0s2	9.11111			1423833_a_at|Brp44	11.2308			1432099_a_at|Prodh2	8			1455007_s_at|Gpt2	12.3333
	1451455_at|Thnsl2	9.11111			1424962_at|Tm4sf4	11.2308			1435917_at|Ociad2	8			1456295_at|B230114P17Rik	12.3333
	1451501_a_at|Ghr	9.11111			1428151_x_at|Ccbl1	11.2308			1436199_at|1436199_at	8			1457825_x_at|Tcn2	12.3333
	1417765_a_at|Amy1	9.05556			1434110_x_at|2610016E04Rik///Mup1///Mup2	11.2308			1437519_x_at|Hagh	8			1460684_at|Tm7sf2	12.3333
	1418653_at|Cyp2c37///Cyp2c50///Cyp2c54///LOC639023	9.05556			1434151_at|Mettl7a	11.2308			1438094_x_at|Gtpbp9	8			1415727_at|Apoa1bp	12
	1419549_at|Arg1	9.05556			1451557_at|Tat	11.2308			1448169_at|Krt18	8			1415891_at|Suclg1	12
	1425079_at|Tm6sf2	9.05556			1460409_at|Cpt1a	11.2308			1449242_s_at|Hrg	8			1415984_at|Acadm	12
	1433694_at|Pde3b	9.05556			1424086_at|Oaf	11.1538			1450947_at|2610528J11Rik	8			1416170_at|Trap1	12
	1433934_at|Sec24a	9.05556			1426689_s_at|Sdha	11.1538			1451255_at|Lsr	8			1416209_at|Glud1	12
	1434736_at|Hlf	9.05556			1437040_at|Etnk2	11.1538			1452014_a_at|Igf1	8			1416383_a_at|Pcx	12
	1448131_at|Mfn2	9.05556			1439476_at|Dsg2	11.1538			1452434_s_at|Dgcr6	8			1417111_at|Man1a	12
	1451625_a_at|C8g	9.05556			1456074_at|Sdro	11.1538			1455007_s_at|Gpt2	8			1417991_at|Dio1	12
	1453004_at|3110004L20Rik	9.05556			1416271_at|Perp	11.0769			1455232_at|Cml2	8			1419821_s_at|Idh1	12
	1416170_at|Trap1	9			1416416_x_at|Gstm1	11.0769			1455393_at|Cp	8			1420553_x_at|Serpina1a	12
	1416697_at|Dpp4	9			1417384_at|Entpd5	11.0769			1455908_a_at|Scpep1	8			1423271_at|Gjb2	12
	1417422_at|Gnmt	9			1417673_at|Grb14	11.0769			1456728_x_at|Aco1	8			1424639_a_at|Hmgcl	12
	1417532_at|Cyp2j5	9			1417902_at|Slc19a2	11.0769			1416556_at|Tspan31	7.875			1424652_at|Tmem166	12
	1417909_at|Serpinc1	9			1425788_a_at|Echdc2	11.0769			1417043_at|Lcat	7.875			1425140_at|Lactb2	12
	1417950_a_at|Apoa2	9			1432181_s_at|Ecgf1	11.0769			1417963_at|Pltp	7.875			1428151_x_at|Ccbl1	12
	1418979_at|Akr1c14	9			1449740_s_at|Dsg2	11.0769			1418853_at|Apon	7.875			1428405_at|Hcfc1r1	12
	1419040_at|Cyp2d22	9			1451457_at|Sc5d	11.0769			1419456_at|Dcxr	7.875			1429278_at|Nubpl	12
	1424133_at|Tmem98	9			1452213_at|Tex2	11.0769			1424284_at|Pomt1	7.875			1429407_at|Pex11c	12
	1438385_s_at|Gpt2	9			1460189_at|Wdr23	11.0769			1424995_at|6230410P16Rik	7.875			1431916_at|Hsd3b3	12
	1448852_at|Rgn	9			1417880_at|G6pc	11			1425343_at|Hdhd3	7.875			1435017_at|Mel13	12
	1460606_at|Hsd17b13	9			1418746_at|Pnkd	11			1426440_at|Dhrs7	7.875			1436630_at|Aqp11	12
	1416729_at|Plg	8.94444			1426435_at|Tmem135	11			1428394_at|Lrrc8a///Phyhd1	7.875			1438359_at|2010003K15Rik	12
	1417498_at|Serpinf2	8.94444			1426857_a_at|Hsdl2	11			1431808_a_at|Itih4	7.875			1439675_at|4933429D07Rik	12
	1418239_at|Apof	8.94444			1434188_at|Slc16a12	11			1435987_x_at|1110059G02Rik	7.875			1443579_s_at|Depdc6	12
	1418365_at|Ctsh	8.94444			1448539_a_at|Acy3	11			1436169_at|C730029A08Rik	7.875			1449014_at|Lactb	12
	1418833_at|Agxt	8.94444			1450109_s_at|Abcc2	11			1437309_a_at|Rpa1	7.875			1449834_at|Pdzx	12
	1422678_at|Dgat2	8.94444			1450872_s_at|Lipa	11			1437401_at|1437401_at	7.875			1449853_at|LOC677143///Sfxn2	12
	1424652_at|Tmem166	8.94444			1455446_x_at|Acadsb	11			1438226_at|AU022252	7.875			1450860_at|Lap3	12
	1426547_at|Gc	8.94444			1456521_at|1456521_at	11			1438292_x_at|Adk	7.875			1451239_a_at|Slc26a1	12
	1428631_a_at|Uqcrc2	8.94444			1456777_at|Mgam	11			1440792_x_at|Oprs1	7.875			1451486_at|Slc46a3	12
	1429183_at|Pkp2	8.94444			1416647_at|Bckdha	10.9231			1443904_at|Fads6	7.875			1451493_at|Ndfip1	12
	1435161_at|D5Ertd135e	8.94444			1418321_at|Dci	10.9231			1446074_at|Mosc1	7.875			1453187_at|Ociad2	12
	1439015_at|Gfra1	8.94444			1419319_at|Saa4	10.9231			1448382_at|Ehhadh	7.875			1455400_at|Ddah1	12
	1448422_at|Tmed4	8.94444			1425127_at|Hsd3b2	10.9231			1448486_at|Mut	7.875			1416057_at|Ndufb11	11.6667
	1449799_s_at|Pkp2	8.94444			1431900_a_at|Foxa3	10.9231			1448665_at|Dmd	7.875			1416271_at|Perp	11.6667
	1451744_a_at|Zadh1	8.94444			1433977_at|Hs3st3b1	10.9231			1448856_a_at|Msra	7.875			1416408_at|Acox1	11.6667
	1418013_at|Cml1	8.88889			1450699_at|Selenbp1	10.9231			1449062_at|Khk	7.875			1416663_at|Ndufa9	11.6667
	1418916_a_at|Spp2	8.88889			1421989_s_at|Papss2	10.8462			1450112_a_at|Gas2	7.875			1417702_a_at|Hnmt	11.6667
	1419578_at|Mbl1	8.88889			1424937_at|2310076L09Rik	10.8462			1450127_a_at|Gcgr	7.875			1418658_at|2410005O16Rik	11.6667
	1435745_at|5031439G07Rik	8.88889			1427441_a_at|Suclg2	10.8462			1450545_a_at|Dntt	7.875			1418808_at|Rdh5	11.6667
	1415917_at|Mthfd1	8.83333			1448390_a_at|Dhrs3	10.8462			1450860_at|Lap3	7.875			1420723_at|Vnn3	11.6667
	1416850_s_at|Zcd1	8.83333			1422906_at|Abcg2	10.7692			1451548_at|1451548_at	7.875			1421057_at|Dnase1l3	11.6667
	1417473_a_at|Ppcs	8.83333			1428894_at|Selo	10.7692			1452767_at|Rrbp1	7.875			1421108_at|Cml2	11.6667
	1418874_a_at|Psmd4	8.83333			1435446_a_at|Chpt1	10.7692			1453587_at|Ggt6	7.875			1422072_a_at|Gstm6	11.6667
	1418907_at|F5	8.83333			1447910_x_at|Selk	10.7692			1454137_s_at|Hfe2	7.875			1422603_at|Rnase4	11.6667
	1422000_at|Akr1c12	8.83333			1449183_at|Comt	10.7692			1455058_at|Mtmr9	7.875			1423490_at|Fbxo3	11.6667
	1423994_at|Kif1b	8.83333			1449442_at|Pex11a	10.7692			1455770_at|1455770_at	7.875			1423866_at|Serpina3k	11.6667
	1424934_at|Ugt2b1	8.83333			1452678_a_at|Ccbl1	10.7692			1459679_s_at|Myo1b	7.875			1423889_at|EG434402	11.6667
	1425538_x_at|Ceacam1	8.83333			1416185_a_at|Adh5	10.6923			1415822_at|Scd2	7.75			1426223_at|2810439F02Rik	11.6667
	1427033_at|Dnmbp	8.83333			1417012_at|Sdc2	10.6923			1415897_a_at|Mgst1	7.75			1428622_at|Depdc6	11.6667
	1437287_at|1110020G09Rik	8.83333			1424599_at|Fgl1	10.6923			1415944_at|Sdc1	7.75			1434110_x_at|2610016E04Rik///Mup1///Mup2	11.6667
	1451814_a_at|Htatip2	8.83333			1426123_a_at|Rrbp1	10.6923			1416021_a_at|Fabp5///LOC628298///LOC669559	7.75			1437269_at|AW124722	11.6667
	1454704_at|Scarb2	8.83333			1436203_a_at|1110059G02Rik	10.6923			1416850_s_at|Zcd1	7.75			1448200_at|Tcn2	11.6667
	1455008_at|Gna12	8.83333			1452823_at|Gstk1	10.6923			1417172_at|Ube2l6	7.75			1448249_at|Gpd1	11.6667
	1415793_at|Pnpo	8.77778			1420722_at|Elovl3	10.6154			1417556_at|Fabp1	7.75			1448905_at|Nme3	11.6667
	1416838_at|Mut	8.77778			1424676_s_at|Sec14l4	10.6154			1419233_x_at|Apoa1	7.75			1449385_at|Hsd17b6	11.6667
	1417314_at|Cfb	8.77778			1428394_at|Lrrc8a///Phyhd1	10.6154			1419748_at|Abcd2	7.75			1450734_at|Lztr2	11.6667
	1417316_at|Them2	8.77778			1433991_x_at|Dbi	10.6154			1420928_at|St6gal1	7.75			1451348_at|Depdc6	11.6667
	1418148_at|Abhd1	8.77778			1436753_at|Adck5	10.6154			1421969_a_at|Faah	7.75			1451357_at|Mpnd	11.6667
	1418886_s_at|Idh3b	8.77778			1415917_at|Mthfd1	10.5385			1421977_at|Mmp19	7.75			1451857_a_at|5730593N15Rik	11.6667
	1422604_at|Uox	8.77778			1418510_s_at|Fbxo8	10.5385			1421987_at|Papss2	7.75			1455508_at|A530082C11Rik	11.6667
	1423136_at|Fgf1	8.77778			1423717_at|Ak3	10.5385			1423648_at|Pdia6	7.75			1455991_at|Ccbl2	11.6667
	1423439_at|Pck1	8.77778			1424108_at|Glo1	10.5385			1424171_a_at|Hagh	7.75			1416452_at|Oat	11.3333
	1424266_s_at|AU018778	8.77778			1432164_a_at|Gcsh///LOC674321	10.5385			1424934_at|Ugt2b1	7.75			1417421_at|S100a1	11.3333
	1425596_at|AI317395	8.77778			1433501_at|Ctso	10.5385			1424969_s_at|1424969_s_at	7.75			1417715_a_at|Got2	11.3333
	1427369_at|Nlrp6	8.77778			1433720_s_at|Ndg2	10.5385			1425021_a_at|Pex16	7.75			1417946_at|Abhd3	11.3333
	1428380_at|Atraid	8.77778			1433763_at|Entpd5	10.5385			1427302_at|Enpp3	7.75			1418804_at|Sucnr1	11.3333
	1428573_at|Chn2	8.77778			1433933_s_at|Slco2b1	10.5385			1427960_at|Ugt2b34	7.75			1419001_at|Baat	11.3333
	1432492_a_at|Haao	8.77778			1434372_at|AW112010	10.5385			1430857_s_at|Pex11c	7.75			1419031_at|Fads2	11.3333
	1433702_at|D19Wsu12e	8.77778			1449014_at|Lactb	10.5385			1431087_at|Spc24	7.75			1419059_at|Apcs	11.3333
	1435017_at|Mel13	8.77778			1417496_at|Cp	10.4615			1435084_at|C730049O14Rik	7.75			1419547_at|Fahd1	11.3333
	1440840_at|D630004K10Rik	8.77778			1417580_s_at|Selenbp1	10.4615			1438115_a_at|Slc9a3r1	7.75			1422677_at|Dgat2	11.3333
	1443904_at|Fads6	8.77778			1423955_a_at|Lass2	10.4615			1439934_at|Slc30a10	7.75			1423908_at|Ndufs8	11.3333
	1448227_at|Grb7	8.77778			1426715_s_at|Slc46a1	10.4615			1448823_at|Cxcl12	7.75			1423955_a_at|Lass2	11.3333
	1449062_at|Khk	8.77778			1427153_at|Bckdhb	10.4615			1448905_at|Nme3	7.75			1423959_at|Ropn1l	11.3333
	1449108_at|Fdx1	8.77778			1429272_a_at|2210421G13Rik///Apol3///LOC666661///LOC672691	10.4615			1448979_at|Muted	7.75			1424182_at|Acat1	11.3333
	1451346_at|Mtap	8.77778			1448330_at|Gstm1	10.4615			1449875_s_at|H2-T22///H2-T9	7.75			1424505_at|Rmnd1	11.3333
	1416346_at|Timm8a1	8.72222			1451054_at|Orm1	10.4615			1451194_at|Aldob	7.75			1424737_at|Thrsp	11.3333
	1420656_at|Abcg8	8.72222			1451807_at|Nr1i2	10.4615			1451271_a_at|Acat1	7.75			1424758_s_at|Serpina10	11.3333
	1426770_at|Pex5	8.72222			1452341_at|Echs1	10.4615			1451486_at|Slc46a3	7.75			1425538_x_at|Ceacam1	11.3333
	1433991_x_at|Dbi	8.72222			1453836_a_at|Mgll	10.4615			1452823_at|Gstk1	7.75			1425712_at|BC025446	11.3333
	1436098_at|Bche	8.72222			1454858_x_at|Mettl7a	10.4615			1454067_a_at|4931406C07Rik	7.75			1426030_a_at|Apeh	11.3333
	1436109_at|AI317395	8.72222			1419196_at|Hamp1	10.3846			1456079_x_at|Apex1	7.75			1426154_s_at|2610016E04Rik///Mup1///Mup2///Mup3	11.3333
	1438359_at|2010003K15Rik	8.72222			1419547_at|Fahd1	10.3846			1416167_at|Prdx4	7.625			1427630_x_at|Ceacam1	11.3333
	1438938_x_at|Phb2	8.72222			1425723_at|Nr1i2	10.3846			1416408_at|Acox1	7.625			1428707_at|Ptms	11.3333
	1448486_at|Mut	8.72222			1425853_s_at|Prlr	10.3846			1416662_at|Sardh	7.625			1429899_at|5730414N17Rik	11.3333
	1448910_at|Pecr	8.72222			1419001_at|Baat	10.3333			1416727_a_at|Cyb5	7.625			1430985_at|1810027O10Rik	11.3333
	1449983_a_at|Nqo2	8.72222			1424444_a_at|1600014C10Rik	10.3077			1416833_at|Keg1	7.625			1431302_a_at|Nudt7	11.3333
	1452975_at|Agxt2l1	8.72222			1428106_at|1300001I01Rik	10.3077			1417038_at|Sept9	7.625			1433501_at|Ctso	11.3333
	1455208_at|Pex19	8.70588			1438055_at|Rarres1	10.3077			1418069_at|Apoc2	7.625			1433977_at|Hs3st3b1	11.3333
	1418897_at|F2	8.66667			1439015_at|Gfra1	10.3077			1420484_a_at|Vtn	7.625			1434053_x_at|Atp5k	11.3333
	1423710_at|Dlst	8.66667			1450869_at|Fgf1	10.3077			1421221_at|Bcdo2	7.625			1435917_at|Ociad2	11.3333
	1425143_a_at|Ndufs1	8.66667			1453651_a_at|Brp44l	10.3077			1423293_at|Rpa1	7.625			1438840_x_at|Apoa1	11.3333
	1435899_at|9430079B08Rik	8.66667			1416468_at|Aldh1a1	10.2308			1423495_at|Decr2	7.625			1441342_at|Dpp4	11.3333
	1436256_at|Grpel2	8.66667			1416750_at|Oprs1	10.2308			1424309_a_at|Mocs2	7.625			1448417_at|Ninj1	11.3333
	1450727_a_at|Poldip2	8.66667			1418697_at|Inmt	10.2308			1425392_a_at|Nr1i3	7.625			1448825_at|Pdk2	11.3333
	1450866_a_at|Mrpl17	8.66667			1420531_at|Hsd3b5	10.2308			1427482_a_at|Car8///LOC676792	7.625			1450048_a_at|Idh2	11.3333
	1452159_at|2310001A20Rik	8.66667			1434486_x_at|Ugp2	10.2308			1428079_at|Fgb	7.625			1450444_a_at|Nr1h3	11.3333
	1455007_s_at|Gpt2	8.66667			1435084_at|C730049O14Rik	10.2308			1428538_s_at|Rarres2	7.625			1451373_at|EG666512///Ugt3a1	11.3333
	1455112_at|Aifm2	8.66667			1435679_at|Optn	10.2308			1429223_a_at|Hfe2	7.625			1459737_s_at|Ttr	11.3333
	1457825_x_at|Tcn2	8.66667			1449221_a_at|Rrbp1	10.2308			1448434_at|Rnf103	7.625			1416416_x_at|Gstm1	11
	1416416_x_at|Gstm1	8.61111			1450860_at|Lap3	10.2308			1448657_a_at|Dnajb10	7.625			1416679_at|Abcd3	11
	1417070_at|Cyp4v3	8.61111			1450947_at|2610528J11Rik	10.2308			1448792_a_at|Cyp2f2	7.625			1418455_at|Copz2	11
	1417434_at|Gpd2	8.61111			1419495_at|Immp2l	10.1538			1449486_at|Ces1	7.625			1419519_at|Igf1	11
	1419559_at|Cyp4f14	8.61111			1426215_at|Ddc	10.1538			1450444_a_at|Nr1h3	7.625			1422432_at|Dbi	11
	1419747_at|Asgr2	8.61111			1427964_at|Cmtm8	10.1538			1451782_a_at|Slc29a1	7.625			1422478_a_at|Acss2	11
	1423891_at|Gstt3	8.61111			1429119_at|Iah1	10.1538			1452944_at|Afmid	7.625			1422526_at|Acsl1	11
	1425823_at|BC026782///LOC640602	8.61111			1429254_at|Aqp11	10.1538			1454840_at|Mccc2	7.625			1422822_at|Stard5	11
	1427000_at|Hnf4a	8.61111			1430688_s_at|D730039F16Rik	10.1538			1455183_at|Stk38l	7.625			1422888_at|Rnf5	11
	1429407_at|Pex11c	8.61111			1433750_at|Slc31a1	10.1538			1455201_x_at|Apoa1	7.625			1423153_x_at|Cfh	11
	1430570_at|Kynu	8.61111			1435896_at|LOC677143///Sfxn2	10.1538			1455454_at|Akr1c19	7.625			1424108_at|Glo1	11
	1431808_a_at|Itih4	8.61111			1449844_at|Slco1a1	10.1538			1460256_at|Car3	7.625			1424223_at|1700020C11Rik	11
	1433717_at|D19Wsu162e	8.61111			1454840_at|Mccc2	10.1538			1416409_at|Acox1	7.5			1424309_a_at|Mocs2	11
	1433818_at|Agpat3	8.61111			1416730_at|Rcl1	10.0769			1416554_at|Pdlim1	7.5			1424743_at|2610003J06Rik	11
	1443908_at|1443908_at	8.61111			1417980_a_at|Insig2	10.0769			1417017_at|Cyp17a1	7.5			1424853_s_at|BC013476///Cyp4a10	11
	1451373_at|EG666512///Ugt3a1	8.61111			1418318_at|Rnf128	10.0769			1417494_a_at|Cp	7.5			1425034_at|Slc17a2	11
	1451528_at|BC025833	8.61111			1419821_s_at|Idh1	10.0769			1417776_at|Azgp1	7.5			1425137_a_at|H2-Q10	11
	1452071_at|Slc4a4	8.61111			1421074_at|Cyp7b1	10.0769			1417936_at|Ccl9	7.5			1425260_at|Alb1	11
	1452653_at|Slc25a22	8.61111			1423644_at|Aco1	10.0769			1418113_at|Cyp2d10	7.5			1425546_a_at|Trf	11
	1454773_at|Rxra	8.61111			1439050_at|1439050_at	10.0769			1418902_at|Chid1	7.5			1425788_a_at|Echdc2	11
	1455713_x_at|Phb2	8.61111			1417981_at|Insig2	10			1419040_at|Cyp2d22	7.5			1426568_at|Slc2a9	11
	1460468_s_at|2810451A06Rik	8.61111			1418626_a_at|Clu	10			1419751_x_at|AB056442	7.5			1426706_s_at|Xylb	11
	1415677_at|Dhrs1	8.55556			1423257_at|Cyp4a14	10			1420673_a_at|Acox2	7.5			1427001_s_at|Hnf4a	11
	1416000_a_at|Prdx1	8.55556			1426462_at|Gphn	10			1421214_at|Cmah	7.5			1427450_x_at|Myo1b	11
	1418267_at|Mst1	8.55556			1433706_a_at|Ptplad1	10			1421374_a_at|Fxyd1	7.5			1428708_x_at|Ptms	11
	1418405_at|Hgfac	8.55556			1437689_x_at|Clu	10			1422604_at|Uox	7.5			1435007_s_at|AI132487	11
	1426706_s_at|Xylb	8.55556			1441315_s_at|Slc19a2	10			1423067_at|Cdk5rap3	7.5			1435691_at|C630028N24Rik	11
	1428223_at|Mfsd2	8.55556			1455324_at|Plcxd2	10			1423780_at|Hibadh	7.5			1436555_at|Slc7a2	11
	1429534_a_at|Immt	8.55556			1415840_at|Elovl5	9.92308			1424223_at|1700020C11Rik	7.5			1436590_at|Ppp1r3b	11
	1430029_a_at|Tspan31	8.55556			1417231_at|Cldn2	9.92308			1425546_a_at|Trf	7.5			1436739_at|Agtr1a	11
	1431142_s_at|Aifm2	8.55556			1420410_at|Nr5a2	9.92308			1426238_at|Bmp1	7.5			1441912_x_at|C2	11
	1433767_at|1110018G07Rik	8.55556			1422230_s_at|Cyp2a4///Cyp2a5	9.92308			1427329_a_at|Igh-6	7.5			1448253_at|Glud1	11
	1436047_at|Gm672	8.55556			1423756_s_at|Igfbp4	9.92308			1427450_x_at|Myo1b	7.5			1448489_at|Pafah2	11
	1438477_a_at|Mcee	8.55556			1425746_at|D730039F16Rik	9.92308			1428145_at|Acaa2	7.5			1448502_at|Slc16a7	11
	1448810_at|Gne	8.55556			1435036_at|A530050D06Rik	9.92308			1428381_a_at|2700038C09Rik	7.5			1449248_at|Clcn2	11
	1448848_at|Tor1b	8.55556			1448987_at|Acadl	9.92308			1428574_a_at|Chn2	7.5			1450112_a_at|Gas2	11
	1449014_at|Lactb	8.55556			1454849_x_at|Clu	9.92308			1434188_at|Slc16a12	7.5			1450494_x_at|Ceacam1	11
	1455098_a_at|Vtn	8.55556			1417715_a_at|Got2	9.84615			1434542_at|Gpt2	7.5			1450725_s_at|Car14	11
	1455540_at|Cps1	8.55556			1417823_at|Gcat	9.84615			1438385_s_at|Gpt2	7.5			1451513_x_at|Serpina1a///Serpina1b	11
	1457027_at|Dhtkd1	8.55556			1419365_at|Pex11a	9.84615			1438840_x_at|Apoa1	7.5			1453397_at|9130016M20Rik	11
	1460290_at|Lpin2	8.55556			1424309_a_at|Mocs2	9.84615			1448350_at|Asl	7.5			1456510_x_at|Ubie	11
	1416846_a_at|Pdzrn3	8.5			1424692_at|2810055F11Rik	9.84615			1448706_at|Ttrap	7.5			1459679_s_at|Myo1b	11
	1417329_at|Slc23a2	8.5			1425333_at|Rab43	9.84615			1448741_at|Slc3a1	7.5			1460425_at|1700001C19Rik	11
	1417766_at|Cyb5b	8.5			1436555_at|Slc7a2	9.84615			1448889_at|Slc38a4	7.5			1415897_a_at|Mgst1	10.6667
	1424576_s_at|Cyp2c44	8.5			1448649_at|Enpep	9.84615			1449112_at|Slc27a5	7.5			1415967_at|Ndufv1	10.6667
	1425623_a_at|Cbs	8.5			1449108_at|Fdx1	9.84615			1449316_at|Cyp4f15	7.5			1416269_at|Atp5j2	10.6667
	1427001_s_at|Hnf4a	8.5			1451742_a_at|Ugp2	9.84615			1449434_at|Car3	7.5			1416352_s_at|Gpsn2	10.6667
	1428111_at|Slc38a4	8.5			1453042_at|Anks4b	9.84615			1449462_at|3110049J23Rik	7.5			1416479_a_at|Tmem14c	10.6667
	1428574_a_at|Chn2	8.5			1417828_at|Aqp8	9.76923			1450734_at|Lztr2	7.5			1416522_a_at|Grcc10	10.6667
	1434091_at|Faah	8.5			1418767_at|Cyp4f13	9.76923			1450966_at|Crot	7.5			1416772_at|Cpt2	10.6667
	1449000_at|D10Jhu81e	8.5			1422072_a_at|Gstm6	9.76923			1451074_at|Rnf13	7.5			1417673_at|Grb14	10.6667
	1451148_at|Pink1	8.5			1448318_at|Adfp	9.76923			1451112_s_at|Dap	7.5			1417766_at|Cyb5b	10.6667
	1451398_at|Cbr4	8.5			1448967_at|Nipsnap3a	9.76923			1452986_at|Hgd	7.5			1418596_at|Fgfr4	10.6667
	1454858_x_at|Mettl7a	8.5			1416441_at|Cpq	9.69231			1453299_a_at|LOC545044///LOC667034///Pnp	7.5			1419614_at|Pla2g12b	10.6667
	1460192_at|Osbpl1a	8.5			1417111_at|Man1a	9.69231			1453724_a_at|Serpinf1	7.5			1419905_s_at|Hpgd	10.6667
	1417009_at|C1r	8.44444			1417290_at|Lrg1	9.69231			1454621_s_at|5730472N09Rik	7.5			1420499_at|Gch1	10.6667
	1417673_at|Grb14	8.44444			1424782_at|Dram2	9.69231			1455477_s_at|Pdzk1ip1	7.5			1421217_a_at|Lgals9	10.6667
	1417825_at|Esd	8.44444			1426688_at|Sdha	9.69231			1416430_at|Cat	7.375			1421987_at|Papss2	10.6667
	1417962_s_at|Ghr	8.44444			1427213_at|Pfkfb1	9.69231			1416608_a_at|BC004004	7.375			1422185_a_at|Cyb5r3	10.6667
	1433470_a_at|Immt	8.44444			1430889_a_at|Tpmt	9.69231			1417177_at|Galk1	7.375			1423718_at|Ak3	10.6667
	1449385_at|Hsd17b6	8.44444			1438610_a_at|Cryz	9.69231			1417272_at|9130005N14Rik	7.375			1423737_at|Ndufs3	10.6667
	1450612_a_at|Pemt	8.44444			1444691_at|Prkcn	9.69231			1417382_at|Entpd5	7.375			1423858_a_at|Hmgcs2	10.6667
	1452678_a_at|Ccbl1	8.44444			1448172_at|Mdh1	9.69231			1417384_at|Entpd5	7.375			1424676_s_at|Sec14l4	10.6667
	1455232_at|Cml2	8.44444			1448989_a_at|Myo1b	9.69231			1418127_a_at|Aifm1	7.375			1424877_a_at|Alad	10.6667
	1415881_at|Ghitm	8.38889			1454698_at|Ptplad1	9.69231			1418739_at|Sgk2	7.375			1425079_at|Tm6sf2	10.6667
	1416343_a_at|Lamp2	8.38889			1457664_x_at|C2	9.69231			1419095_a_at|Apom	7.375			1425196_a_at|Hint2	10.6667
	1416570_s_at|Gfm1	8.38889			1417110_at|Man1a	9.61538			1420524_a_at|Masp2	7.375			1425201_a_at|Hyi	10.6667
	1419499_at|Gpam	8.38889			1429399_at|Rnf125	9.61538			1423156_at|Gnpnat1	7.375			1425956_a_at|Cdadc1	10.6667
	1420484_a_at|Vtn	8.38889			1429514_at|Ppap2b	9.61538			1423157_at|Gnpnat1	7.375			1430326_s_at|Uqcrq	10.6667
	1420524_a_at|Masp2	8.38889			1430785_at|Sdro	9.61538			1423554_at|Ggcx	7.375			1430713_s_at|Ndufa13	10.6667
	1425321_a_at|Clmn	8.38889			1438385_s_at|Gpt2	9.61538			1423747_a_at|Pdk1	7.375			1431109_at|Prr16	10.6667
	1428677_at|Wdr73	8.38889			1443822_s_at|1443822_s_at	9.61538			1424212_at|9430023L20Rik	7.375			1434485_a_at|Ugp2	10.6667
	1429550_at|Entpd8	8.38889			1449983_a_at|Nqo2	9.61538			1424393_s_at|Adhfe1	7.375			1435537_at|Ptprd	10.6667
	1434702_at|2600009E05Rik	8.38889			1452532_x_at|Ceacam1	9.61538			1425189_a_at|Mrpl15	7.375			1441963_at|Prosapip1	10.6667
	1449686_s_at|Scp2	8.38889			1453065_at|Aldh5a1	9.61538			1426260_a_at|Ugt1a1///Ugt1a10///Ugt1a2///Ugt1a5///Ugt1a6a///Ugt1a6b///Ugt1a7c///Ugt1a9///Ugt1a@	7.375			1448382_at|Ehhadh	10.6667
	1451345_at|Mtap	8.38889			1460316_at|Acsl1	9.58333			1426971_at|Ube1l	7.375			1448823_at|Cxcl12	10.6667
	1455083_at|Atp11c	8.38889			1416823_a_at|Osbpl1a	9.53846			1427347_s_at|EG665524///LOC671656///Tubb2a///Tubb2b	7.375			1448989_a_at|Myo1b	10.6667
	1460676_at|Josd1	8.38889			1420656_at|Abcg8	9.53846			1427474_s_at|Gstm3	7.375			1449383_at|Adssl1	10.6667
	1416418_at|Gabarapl1	8.33333			1421109_at|Cml2	9.53846			1428892_at|Ppil1	7.375			1451148_at|Pink1	10.6667
	1419687_at|D930010J01Rik	8.33333			1426146_a_at|Chpt1	9.53846			1431609_a_at|Acp5	7.375			1451450_at|2010011I20Rik	10.6667
	1421824_at|Bace1	8.33333			1426460_a_at|Ugp2	9.53846			1433493_at|5730472N09Rik	7.375			1451742_a_at|Ugp2	10.6667
	1423166_at|Cd36	8.33333			1427450_x_at|Myo1b	9.53846			1443830_x_at|Rnf103	7.375			1452532_x_at|Ceacam1	10.6667
	1427630_x_at|Ceacam1	8.33333			1428885_at|Afmid	9.53846			1447927_at|Mpa2l	7.375			1455084_x_at|Shmt2	10.6667
	1428512_at|Bhlhb9	8.33333			1431251_at|1300011L04Rik	9.53846			1448632_at|Psmb10	7.375			1455913_x_at|Ttr	10.6667
	1432472_a_at|Mccc2	8.33333			1431803_at|Cyp2d13	9.53846			1449269_at|F5	7.375			1457601_at|1457601_at	10.6667
	1448865_at|Hsd17b7	8.33333			1438751_at|Slc30a10	9.53846			1449349_at|Nudt1	7.375			1457682_at|9030420J04Rik	10.6667
	1451407_at|Jam4	8.33333			1448034_at|AI842396	9.53846			1450715_at|Cyp1a2	7.375			1457721_at|AI118064	10.6667
	1451759_at|Masp2	8.33333			1448545_at|Sdc2	9.53846			1451460_a_at|Slc22a7	7.375			1460468_s_at|2810451A06Rik	10.6667
	1416419_s_at|Gabarapl1	8.27778			1451848_a_at|Cryz	9.53846			1453043_at|0610012H03Rik	7.375			1415690_at|Mrpl27	10.3333
	1417629_at|Prodh	8.27778			1453043_at|0610012H03Rik	9.53846			1454698_at|Ptplad1	7.375			1415944_at|Sdc1	10.3333
	1418658_at|2410005O16Rik	8.27778			1453474_at|1300007F04Rik	9.53846			1457696_at|Rilp	7.375			1416020_a_at|Atp5g1	10.3333
	1418836_at|Qprt	8.27778			1453731_a_at|Dram2	9.53846			1416248_at|Nadk	7.25			1416343_a_at|Lamp2	10.3333
	1418858_at|Aox3	8.27778			1454649_at|Srd5a1	9.53846			1416319_at|Adk	7.25			1416441_at|Cpq	10.3333
	1425137_a_at|H2-Q10	8.27778			1416429_a_at|Cat	9.46154			1416385_a_at|M6pr	7.25			1418746_at|Pnkd	10.3333
	1426460_a_at|Ugp2	8.27778			1417785_at|Pla1a	9.46154			1418028_at|Dct	7.25			1419185_a_at|Mlxipl	10.3333
	1427082_at|4632417N05Rik	8.27778			1419423_at|Stab2	9.46154			1418821_at|Cyp2a12	7.25			1419232_a_at|Apoa1	10.3333
	1434188_at|Slc16a12	8.27778			1422061_at|Akr1c20	9.46154			1418940_at|Sult1b1	7.25			1419233_x_at|Apoa1	10.3333
	1436615_a_at|Otc	8.27778			1422677_at|Dgat2	9.46154			1419173_at|Acy1	7.25			1419590_at|Cyp2b9	10.3333
	1437993_x_at|Qdpr	8.27778			1428909_at|A130040M12Rik	9.46154			1419232_a_at|Apoa1	7.25			1422123_s_at|Ceacam1///Ceacam2	10.3333
	1438313_at|1438313_at	8.27778			1430893_at|2610016E04Rik	9.46154			1420008_s_at|1420008_s_at	7.25			1422178_a_at|Rab17	10.3333
	1439617_s_at|Pck1	8.27778			1442510_at|LOC665792///LOC669957///LOC674416	9.46154			1420553_x_at|Serpina1a	7.25			1423554_at|Ggcx	10.3333
	1448967_at|Nipsnap3a	8.27778			1449905_at|Clec4f	9.46154			1421258_a_at|Pklr	7.25			1423907_a_at|Ndufs8	10.3333
	1449710_s_at|Atp5a1	8.27778			1460671_at|Gpx1	9.46154			1422076_at|Acot4	7.25			1424858_at|L2hgdh	10.3333
	1450048_a_at|Idh2	8.27778			1417936_at|Ccl9	9.38462			1422815_at|C9	7.25			1425143_a_at|Ndufs1	10.3333
	1451297_at|Gulo	8.27778			1417982_at|Insig2	9.38462			1422885_at|Snrpd3	7.25			1428322_a_at|Ndufb10	10.3333
	1452141_a_at|Sepp1	8.27778			1418739_at|Sgk2	9.38462			1423883_at|Acsl1	7.25			1428406_s_at|Hcfc1r1	10.3333
	1455100_at|Akr1d1	8.27778			1419905_s_at|Hpgd	9.38462			1424047_at|Dera	7.25			1429681_a_at|Gpsn2	10.3333
	1416478_a_at|Mdh2	8.22222			1421622_a_at|Rapgef4	9.38462			1424086_at|Oaf	7.25			1431190_x_at|Fahd2a	10.3333
	1417973_at|Itih1	8.22222			1424024_at|Mcfd2	9.38462			1424451_at|Acaa1b	7.25			1432164_a_at|Gcsh///LOC674321	10.3333
	1418172_at|Hebp1	8.22222			1430130_at|Vwce	9.38462			1424815_at|Gys2///LOC633620	7.25			1434486_x_at|Ugp2	10.3333
	1419096_at|Apom	8.22222			1431109_at|Prr16	9.38462			1425033_at|Slc17a2	7.25			1435395_s_at|Atp5j2	10.3333
	1420499_at|Gch1	8.22222			1435537_at|Ptprd	9.38462			1427321_s_at|Cxadr	7.25			1436187_at|1110054M08Rik	10.3333
	1421938_at|Serhl	8.22222			1439260_a_at|Enpp3	9.38462			1427957_at|9530008L14Rik	7.25			1438610_a_at|Cryz	10.3333
	1425853_s_at|Prlr	8.22222			1451895_a_at|Dhcr24	9.38462			1428151_x_at|Ccbl1	7.25			1440691_at|Cyp2j6	10.3333
	1428151_x_at|Ccbl1	8.22222			1415891_at|Suclg1	9.30769			1428753_a_at|Dgcr6	7.25			1448181_at|Klf15	10.3333
	1428394_at|Lrrc8a///Phyhd1	8.22222			1418815_at|Cdh2	9.30769			1428981_at|2810007J24Rik	7.25			1448330_at|Gstm1	10.3333
	1434211_at|Sh3bgrl2	8.22222			1419043_a_at|Iigp1	9.30769			1429550_at|Entpd8	7.25			1448445_at|Acp6	10.3333
	1449714_at|5730472N09Rik	8.22222			1419435_at|Aox1	9.30769			1431722_a_at|Afmid	7.25			1448990_a_at|Myo1b	10.3333
	1451760_s_at|2010001E11Rik///AI317395	8.22222			1422479_at|Acss2	9.30769			1432472_a_at|Mccc2	7.25			1448993_at|Atg3	10.3333
	1452944_at|Afmid	8.22222			1422822_at|Stard5	9.30769			1434963_at|Supt3h	7.25			1450640_x_at|Atp5k	10.3333
	1453795_at|Fahd2a	8.22222			1425869_a_at|Psen2	9.30769			1434971_x_at|1434971_x_at	7.25			1451361_a_at|Pnpla7	10.3333
	1454840_at|Mccc2	8.22222			1443904_at|Fads6	9.30769			1436389_at|1436389_at	7.25			1452353_at|Gpr155	10.3333
	1417075_at|2010309E21Rik	8.16667			1450969_at|Pccb	9.30769			1436609_a_at|Lrpap1	7.25			1452678_a_at|Ccbl1	10.3333
	1417902_at|Slc19a2	8.16667			1451651_at|Vsig4	9.30769			1437397_at|Prlr	7.25			1452734_at|Rnaset2a///Rnaset2b	10.3333
	1419094_at|Cyp2c37///Cyp2c50///Cyp2c54///LOC639023	8.16667			1416000_a_at|Prdx1	9.23077			1438288_x_at|1110059G02Rik	7.25			1455011_at|Stard4	10.3333
	1419436_at|Cfhr1	8.16667			1416050_a_at|Scarb1	9.23077			1448143_at|Aldh2	7.25			1455201_x_at|Apoa1	10.3333
	1422906_at|Abcg2	8.16667			1416954_at|Slc25a10	9.23077			1448391_at|Rab9	7.25			1455593_at|Apob	10.3333
	1423680_at|Fads1	8.16667			1423680_at|Fads1	9.23077			1448545_at|Sdc2	7.25			1416258_at|Tk1	10
	1424886_at|Ptprd	8.16667			1448927_at|Kcnn2	9.23077			1448683_at|Cyp2d26	7.25			1416419_s_at|Gabarapl1	10
	1424962_at|Tm4sf4	8.16667			1449036_at|Rnf128	9.23077			1448810_at|Gne	7.25			1416526_a_at|Park7	10
	1434485_a_at|Ugp2	8.16667			1449325_at|Fads2	9.23077			1449028_at|Rhou	7.25			1417017_at|Cyp17a1	10
	1448993_at|Atg3	8.16667			1450187_a_at|Galt	9.23077			1449183_at|Comt	7.25			1417193_at|Sod2	10
	1450060_at|Pigr	8.16667			1451479_a_at|Tmem53	9.23077			1450237_at|Dnase2b	7.25			1417825_at|Esd	10
	1453571_at|Depdc6	8.16667			1451508_at|Larp2	9.23077			1451573_a_at|Stx4a	7.25			1418028_at|Dct	10
	1416471_at|Cept1	8.11111			1455007_s_at|Gpt2	9.23077			1455435_s_at|Chdh	7.25			1418438_at|Fabp2	10
	1417111_at|Man1a	8.11111			1460722_at|Soat2	9.23077			1460290_at|Lpin2	7.25			1418583_at|Hint3	10
	1417981_at|Insig2	8.11111			1416261_at|Tmem19	9.15385			1416425_at|Pex19	7.125			1421938_at|Serhl	10
	1418510_s_at|Fbxo8	8.11111			1416425_at|Pex19	9.15385			1416443_a_at|Sae1	7.125			1421992_a_at|Igfbp4	10
	1418992_at|F10	8.11111			1417294_at|Akr7a5	9.15385			1416468_at|Aldh1a1	7.125			1423111_at|Atp5a1	10
	1419547_at|Fahd1	8.11111			1417766_at|Cyb5b	9.15385			1416470_a_at|Rpn1	7.125			1423757_x_at|Igfbp4	10
	1422916_at|Fgf21	8.11111			1419031_at|Fads2	9.15385			1416849_at|Zcd1	7.125			1423954_at|C3	10
	1423756_s_at|Igfbp4	8.11111			1419197_x_at|Hamp1	9.15385			1417561_at|Apoc1	7.125			1424109_a_at|Glo1	10
	1424406_at|Bcl2l13	8.11111			1421992_a_at|Igfbp4	9.15385			1417809_at|Slc22a18	7.125			1424992_at|Tprkb	10
	1434766_at|1434766_at	8.11111			1423867_at|Serpina3k	9.15385			1418911_s_at|Acsl4	7.125			1425021_a_at|Pex16	10
	1448330_at|Gstm1	8.11111			1424359_at|Oplah	9.15385			1421812_at|Tapbp	7.125			1425159_at|Golt1a	10
	1448736_a_at|Hprt1	8.11111			1424744_at|Sds	9.15385			1422603_at|Rnase4	7.125			1425682_a_at|Tprkb	10
	1448792_a_at|Cyp2f2	8.11111			1426642_at|Fn1	9.15385			1424722_at|Ica	7.125			1426462_at|Gphn	10
	1450187_a_at|Galt	8.11111			1426706_s_at|Xylb	9.15385			1424769_s_at|Cald1	7.125			1426742_at|Atp5f1	10
	1451681_at|BC089597	8.11111			1428614_at|Ldhd	9.15385			1424783_a_at|Ugt1a1///Ugt1a10///Ugt1a2///Ugt1a5///Ugt1a6a///Ugt1a6b///Ugt1a7c///Ugt1a9///Ugt1a@	7.125			1427631_x_at|Mup3	10
	1452646_at|Trp53inp2	8.11111			1428716_at|Pex1	9.15385			1424895_at|Gpsm2	7.125			1430896_s_at|Nudt7	10
	1453111_a_at|Slc25a39	8.11111			1429778_at|Optn	9.15385			1425719_a_at|Nmi	7.125			1433603_at|Ndufs6	10
	1454159_a_at|Igfbp2	8.11111			1431916_at|Hsd3b3	9.15385			1426219_at|Scp2	7.125			1434329_s_at|Adipor2	10
	1460232_s_at|Hsd3b2///Hsd3b3///Hsd3b6	8.11111			1448080_at|E2f8	9.15385			1426223_at|2810439F02Rik	7.125			1435836_at|Pdk1	10
	1417110_at|Man1a	8.05556			1448898_at|Ccl9	9.15385			1427261_at|Wwc1	7.125			1438450_at|Lin7a	10
	1420966_at|Slc25a15	8.05556			1451871_a_at|Ghr	9.15385			1427336_at|Aldh8a1	7.125			1440916_at|2510049J12Rik	10
	1421921_at|Serpina3m	8.05556			1453139_at|Nudt12	9.15385			1427546_at|Abca8b	7.125			1449244_at|Cdh2	10
	1423158_at|Gnpnat1	8.05556			1416204_at|Gpd1	9.07692			1428894_at|Selo	7.125			1450876_at|Cfh	10
	1423844_s_at|Cbs	8.05556			1418000_a_at|Itm2b	9.07692			1429052_at|Ptprd	7.125			1451074_at|Rnf13	10
	1424273_at|Cyp2c70	8.05556			1419103_a_at|Abhd6	9.07692			1433428_x_at|Tgm2	7.125			1451381_at|1810020D17Rik	10
	1425529_s_at|D19Wsu162e	8.05556			1422178_a_at|Rab17	9.07692			1436070_at|Glo1	7.125			1452269_at|Spnb3	10
	1426688_at|Sdha	8.05556			1423757_x_at|Igfbp4	9.07692			1438751_at|Slc30a10	7.125			1452626_a_at|1810014F10Rik	10
	1428257_s_at|Dynlrb1	8.05556			1436337_at|4930420K17Rik	9.07692			1441342_at|Dpp4	7.125			1453011_at|Bdh2	10
	1428385_at|March8	8.05556			1437458_x_at|Clu	9.07692			1441380_at|2810439F02Rik	7.125			1454987_a_at|H2-Ke6	10
	1433653_at|BC029169	8.05556			1449964_a_at|Mlycd	9.07692			1448764_a_at|Fabp1	7.125			1456087_at|Nfia	10
	1435870_at|Sycp3	8.05556			1456437_x_at|C1r///LOC667277///LOC677405	9.07692			1448927_at|Kcnn2	7.125			1458345_s_at|Colec11	10
	1436070_at|Glo1	8.05556			1416418_at|Gabarapl1	9			1451083_s_at|Aars	7.125			1415677_at|Dhrs1	9.66667
	1439624_at|Ugt2b35	8.05556			1418804_at|Sucnr1	9			1451765_a_at|Entpd5	7.125			1416730_at|Rcl1	9.66667
	1448786_at|1100001H23Rik	8.05556			1419590_at|Cyp2b9	9			1451968_at|Xrcc5	7.125			1416955_at|Slc25a10	9.66667
	1449038_at|Hsd11b1	8.05556			1429052_at|Ptprd	9			1452494_s_at|Slco1b2	7.125			1416978_at|Fcgrt	9.66667
	1449202_at|Sema4g	8.05556			1435161_at|D5Ertd135e	9			1455083_at|Atp11c	7.125			1417206_at|Urod	9.66667
	1450494_x_at|Ceacam1	8.05556			1441281_s_at|Ninj1	9			1456354_at|Chrna4	7.125			1417211_a_at|1110032A03Rik	9.66667
	1452836_at|Lpin2	8.05556			1446769_at|2810439F02Rik	9			1457717_at|AI987986	7.125			1417382_at|Entpd5	9.66667
	1415840_at|Elovl5	8			1415916_a_at|Mthfd1	8.92308			1460559_at|Ankrd25	7.125			1418069_at|Apoc2	9.66667
	1416593_at|Glrx	8			1417768_at|Pnpla8	8.92308			1460569_x_at|Cldn3	7.125			1418654_at|Hao3	9.66667
	1416677_at|Apoh	8			1418658_at|2410005O16Rik	8.92308			1415891_at|Suclg1	7			1419262_at|Acad8	9.66667
	1418503_at|Hspa9	8			1418766_s_at|Timd2	8.92308			1415984_at|Acadm	7			1421422_at|5033411D12Rik	9.66667
	1422648_at|Slc7a2	8			1421382_at|Prlr	8.92308			1416049_at|Gldc	7			1421921_at|Serpina3m	9.66667
	1423954_at|C3	8			1424650_at|Pdia5	8.92308			1417070_at|Cyp4v3	7			1422524_at|Abcb6	9.66667
	1424456_at|Pvrl2	8			1435074_at|Tmem106b	8.92308			1417208_at|Amacr	7			1423439_at|Pck1	9.66667
	1434197_at|Atrn	8			1435917_at|Ociad2	8.92308			1417369_at|Hsd17b4	7			1423944_at|Hpxn	9.66667
	1434690_at|Lycat	8			1437250_at|Mreg	8.92308			1417534_at|Itgb5	7			1424953_at|BC021614	9.66667
	1448172_at|Mdh1	8			1450444_a_at|Nr1h3	8.92308			1417673_at|Grb14	7			1428163_at|Sar1b	9.66667
	1452260_at|Cidec	8			1459679_s_at|Myo1b	8.92308			1417892_a_at|Sirt3	7			1428381_a_at|2700038C09Rik	9.66667
	1417130_s_at|Angptl4	7.94444			1416838_at|Mut	8.84615			1417962_s_at|Ghr	7			1428516_a_at|Alkbh7	9.66667
	1417206_at|Urod	7.94444			1422123_s_at|Ceacam1///Ceacam2	8.84615			1418583_at|Hint3	7			1428753_a_at|Dgcr6	9.66667
	1418504_at|Hspa9	7.94444			1424008_a_at|Rbpms2	8.84615			1418988_at|Pex7	7			1430785_at|Sdro	9.66667
	1419321_at|F7	7.94444			1424303_at|Depdc7	8.84615			1419093_at|Tdo2	7			1434702_at|2600009E05Rik	9.66667
	1423308_at|Tgoln1	7.94444			1426856_at|Hsdl2	8.84615			1419096_at|Apom	7			1436464_at|1436464_at	9.66667
	1424309_a_at|Mocs2	7.94444			1428071_at|1110038D17Rik	8.84615			1419687_at|D930010J01Rik	7			1436990_s_at|Ndg2	9.66667
	1427531_a_at|Slc22a18	7.94444			1428613_at|Ldhd	8.84615			1422000_at|Akr1c12	7			1441281_s_at|Ninj1	9.66667
	1434894_at|Zc3h13	7.94444			1429407_at|Pex11c	8.84615			1423396_at|Agt	7			1443838_x_at|Fads2	9.66667
	1448273_at|Gss	7.94444			1434180_at|Plekhc1	8.84615			1424109_a_at|Glo1	7			1447910_x_at|Selk	9.66667
	1450097_s_at|Gna12	7.94444			1438937_x_at|Ang1	8.84615			1424401_at|Aldh1l1	7			1448034_at|AI842396	9.66667
	1451504_at|Chchd3	7.94444			1448489_at|Pafah2	8.84615			1424726_at|Tmem150	7			1448292_at|Uqcr	9.66667
	1416248_at|Nadk	7.88889			1454604_s_at|Tspan12	8.84615			1425336_x_at|H2-K1	7			1449051_at|Ppara	9.66667
	1416730_at|Rcl1	7.88889			1415947_at|Creg1	8.76923			1425623_a_at|Cbs	7			1449325_at|Fads2	9.66667
	1416816_at|Nek7	7.88889			1416955_at|Slc25a10	8.76923			1427042_at|Mal2	7			1449710_s_at|Atp5a1	9.66667
	1416823_a_at|Osbpl1a	7.88889			1417061_at|Slc40a1	8.76923			1427441_a_at|Suclg2	7			1450970_at|Got1	9.66667
	1417651_at|Cyp2c29	7.88889			1417847_at|Ulk2	8.76923			1428120_at|Fbxw9	7			1451399_at|Pnkd	9.66667
	1420654_a_at|Gbe1	7.88889			1417999_at|Itm2b	8.76923			1428447_at|Tmem14a	7			1452384_at|Enpp3	9.66667
	1420776_a_at|Auh	7.88889			1419100_at|Serpina3n	8.76923			1428737_s_at|Gramd3	7			1454137_s_at|Hfe2	9.66667
	1422479_at|Acss2	7.88889			1422648_at|Slc7a2	8.76923			1435036_at|A530050D06Rik	7			1455663_at|Olfml1	9.66667
	1422826_at|Igfals	7.88889			1423136_at|Fgf1	8.76923			1435537_at|Ptprd	7			1460591_at|Esr1	9.66667
	1426351_at|Hspd1	7.88889			1426445_at|Mgea6	8.76923			1435596_at|A530088I07Rik	7			1416109_at|Fuca1	9.33333
	1426894_s_at|C230093N12Rik	7.88889			1428573_at|Chn2	8.76923			1437731_at|5830404H04Rik	7			1416418_at|Gabarapl1	9.33333
	1433544_at|Als2cr2	7.88889			1437211_x_at|Elovl5	8.76923			1438561_x_at|Tmem180	7			1416547_at|Ndufb3	9.33333
	1451371_at|Mrap	7.88889			1451112_s_at|Dap	8.76923			1438937_x_at|Ang1	7			1416604_at|Cyc1	9.33333
	1452014_a_at|Igf1	7.88889			1451139_at|Slc39a4	8.76923			1439460_a_at|Zfp289	7			1416823_a_at|Osbpl1a	9.33333
	1452354_at|2810459M11Rik	7.88889			1460216_at|Acads	8.76923			1448450_at|Ak2	7			1417108_at|Klc4	9.33333
	1455593_at|Apob	7.88889			1417212_at|9530058B02Rik	8.69231			1448491_at|Ech1	7			1417902_at|Slc19a2	9.33333
	1460251_at|Fas	7.88889			1422821_s_at|Stard5	8.69231			1448539_a_at|Acy3	7			1417999_at|Itm2b	9.33333
