# Supplementary material for: Peroxisomal biogenesis is genetically and biochemically linked to carbohydrate metabolism in Drosophila and mouse
Source: PLoS Genet. 2017 Jun 22;13(6):e1006825. doi: 10.1371/journal.pgen.1006825 (PMC5480855; doi:10.1371/journal.pgen.1006825)
Supplement: S8 Table — PGC and AMPK- highlight genes represented in the top 1000 co-regulated genes from the AMPK pathway and PGC pathway showing those which are common between mouse liver and Drosophila. (XLSX) [file pgen.1006825.s021.xlsx]

## Sheet: Sheet1
HUMAN GENE	Mouse Gene	Mouse clusters	Drosophila Gene		fly clusters
PGC GENES From Mootha et al
ATP5J	Atp5j	C4	ATPsyn-Cf6		C2,C4,C5
ATP5L	Atp5l		l(2)06225		C4
ATP5O	Atp5o		Oscp		C3,C4,C5
COX5B	Cox5b		CoVb		(N.D.)
COX6A2	Cox6a2		CG30093		(N.D.)
COX7A1	Cox7a1		CG9603		C1,C2,C4
COX7B	Cox7b
COX7C	Cox7c		CoVIIc		(N.D.)
CYC1	Cyc1	C4	CG4769		C3,C4,C5
CYCS	Cycs		Cyt-c-p		C4,C5
GRIM19	Ndufa13	C4	CG3446		C2,C4,C5
UQCR10	Uqcr10		ox		C4
NDUFA2	Ndufa2		CG15434		none
NDUFA5	Ndufa5		CG6463		(N.D.)
NDUFA7	Ndufa7		CG3621		C3,C4,C5
NDUFA8	Ndufa8		NDUFA8		(N.D.)
NDUFB3	Ndufb3	C4	CG10320		C3
NDUFB5	Ndufb5		l(3)neo18		C3,C4,C5
NDUFB6	Ndufb6		l(2)35Di		C3,C4,C5
NDUFC1	Ndufc1
NDUFS2	Ndufs2		CG1970		C1,C2,C4
NDUFS3	Ndufs3	C4	NDUFS3		(N.D.)
NDUFS5	Ndufs5		CG11455		C2,C4,C5
SDHA	Sdha	C1,C2,C4	SdhA		(N.D.)
SDHB	Sdhb	C4	SdhB		C3,C4
UQCRC1	Pmpcb	C1	CG3731		C3,C4
AMPK GENES From Ducommun et al
ABI1	Abi1		Abi		C1,C2
ABLIM1	Ablim1		Unc-115a		(N.D.)
ACACA	Acaca	C3	ACC (CG11198)		C2,C4,C5
AGAP3	Agap3		CenG1A		none
AMPD3	Ampd3		AMPdeam (CG32626)		C2,C4
ANKRD27	Ankrd27
C2CD5	C2cd5		CG6454		C1,C2
CEP170B	Cep170b		CG34323		(N.D.)
CGN	Cgn
CLTC	Cltc		Chc		C1,C2
COBLL1	Cobll1
CYFIP1	Cyfip1		Sra-1		none
DMD	Dmd		Dys		none
DSP	Dsp		shot		none
ERBIN	Erbb2ip		Lap1		none
FCHO2	Fcho2		CG8176		C1,C2
FIBP	Fibp		Fibp		C1,C2
GAB2	Gab2		dos		C1
IKBKE	Ikbke		ik2		C1,C2
KIAA1522	C77080
KIF1C	Kif1c		unc-104		none
MAP1S	Map1s	(N.D.)	futsch		none
MAST2	Mast2		CG6498		none
MFF	Mff		Tango11		(N.D.)
MTSS1	Mtss1		mim		none
NCKAP1	Nckap1		Hem		C1
NDRG3	Ndrg3		MESK2		none
NOS3	Nos3		Nos		none
NANOS3	Nanos3		nos		none
OSBPL11	Osbpl11		CG9205		C3
OSBPL9	Osbpl9		CG1513		none
PDE4C	Pde4c		dnc		none
PEAK1	Peak1
PHKA2	Phka2		CG7766		C3
PHKB	Phkb		CG8475		none
PHLDB2	Phldb2		CG5004		none
PLEKHG3	Plekhg3		GEFmeso		(N.D.)
PML	Pml		tn (CG15105)		none
LZTS3	Lzts3		CG15365		none
RALGAPA2	Ralgapa2	(N.D.)	CG5521		none
RALGAPB	Ralgapb	(N.D.)	CG34408		(N.D.)
SLC4A4	Slc4a4	C1	Ndae1		none
SNTB1	Sntb1		Syn1		none
SPTAN1	Sptan1		alpha-Spec		(N.D.)
STX17	Stx17		Syx17		none
SUN2	Sun2		koi		(N.D.)
TAOK1	Taok1		Tao		C1
TJP2	Tjp2		pyd		C1,C3,C4,C5
TSC1	Tsc1		Tsc1		none
TSC2	Tsc2		gig		none
TUBGCP3	Tubgcp3		Grip91		(N.D.)
VAPB	Vapb		Vap-33A		C1
WDR48	Wdr48		CG9062		none
WNK1	Wnk1		Wnk		(N.D.)
ZDHHC5	Zdhhc5		CG34449		(N.D.)
